# Supplementary material for: Interaction between photoperiod and variation in circadian rhythms in tomato
Source: BMC Plant Biol. 2022 Apr 9;22:187. doi: 10.1186/s12870-022-03565-1 (PMC8994279; doi:10.1186/s12870-022-03565-1)
Supplement: Supplementary file 2 — Additional file 2: Table S1. primers used to generate near isogenic lines with wild alleles of EID1 and LNK2. Table S2. GO enrichment analysis. Table S3. List of transcripts whose expression oscillate with ~24h cycles in tomato and their phase estimates. [file 12870_2022_3565_MOESM2_ESM.xlsx]

## Sheet: Table S1
Table S1. primers used to generate near isogenic lines with wild alleles of EID1 and LNK2
Name	Chr	Position	Band size	Indel length	Larger band	Fwd	Rev	ref_genome_version	comments	purpose
IND1_65761	1	65761095	186	25	Spi	CGGGGAGGTGCTTGAGATTT	ACAGGCCCAATCTTCATTGTG	2.4		reduce LNK2 introgression
IND1_69948	1	69948428	194	24	Spi	AAGGGGCCTATGGGTTACCT	TCGTTCTGATGCACCCATGA	2.4		reduce LNK2 introgression
IND1_70108	1	70108404	242	16	Spi	TCATCCATCAACCACACAAAATGG	ATTTACAAGCGTTTGAAAGGATCT	2.4		reduce LNK2 introgression
LNK2	1	70162434				GCAAGGCAAGGGTGAGAATA/CAAGACCACACTGGGAAACA	GGATCTGCATAAACCCCTCA	2.4	use 2 forward primers together	reduce LNK2 introgression
IND1_70231	1	70231624	139	9	Spi	GGCCATGCTTTTACCAGAGTATT	AAAAAGAAAGTCACACCACAAAAA	2.4		reduce LNK2 introgression
IND1_70238	1	70238212	107	7	Spi	AACGACAATGACAAATACCAACC	AGTTACCGAGGACATGACCCTAT	2.4		reduce LNK2 introgression
IND1_70256	1	70256110	77	9	Spi	TGTAGGTTCACACCATAAAGTCA	ATTGTAACAAGCCAAAAAGGTTG	2.4		reduce LNK2 introgression
IND1_70301	1	70301020	200	12	Spi	AGAAAATCAAACTCTTATTCCCACACT	TGGAGACAACATGAGAAGAAACT	2.4		reduce LNK2 introgression
IND1_70524	1	70523661	244	14	Sly	AGCAACCAAAGAGACAGGCA	TCAATCATCTCTTGCAGTTCAGA	2.4		reduce LNK2 introgression
IND1_74800	1	74799678	180	21	Spi	GTCCGGTTTTCTGGGATGGT	TCCTATGAGGTGTAGGTCCTGG	2.4		reduce LNK2 introgression
IND9_57804	9	57804326	212	26	Spi	ACCCAAAACTCGTATTTCTTTGAT	ACAGTATATGGAGATTTGGGAGGA	2.4		reduce EID1 introgression
IND9_62086	9	62086412	148	19	Sly	CAAAGGGTATTTACCGTCTTGAAT	TTTTAACATATGATATCGTCATGAACT	2.4		reduce EID1 introgression
IND9_62282	9	62282923	203	14	Sly	ATACTTTCAGGTGCTTGAGAATCC	AGTCATGGTTATGACTTCCCAAAT	2.4		reduce EID1 introgression
IND9_62311	9	62311313	181	15	Sly	TAGATTTGCTTGGAAGATTTTGGT	CAGGGATTTTCTCCAAATTAAAAA	2.4		reduce EID1 introgression
EID1	9	62408983	135	26	Spi	ATACTGCCATGTTTGTATATTGGC	TTGCTACGAAAGTTGTGGTTGTAT	2.4	marker located at an indel next to EID1	reduce EID1 introgression
IND9_62435	9	62435170	241	16	Spi	TACAAGCAAGGGGGCTAAGC	ACACGGCCAATCCAACTCTT	2.4		reduce EID1 introgression
IND9_62609	9	62609281	153	21	Spi	TGAATGATTTCCTTTTGTTTCACGA	AGCAATAGTTGTCAACGACCA	2.4		reduce EID1 introgression
IND9_63888	9	63888215	248	19	Sly	AGCATTTGAAGACAGTACGGT	GGCACTTCGAACTGTCCACT	2.4		reduce EID1 introgression
IND4_65701	4	65701741	140	22	Spi	TCATTGTCTGGTCAGTTGAAAA	TTTTCGAAGATGCGTACTGAA	2.4		remove unwated introgressions
IND4_65791	4	65791766	158	26	Spi	AATCCGACTCGACCTACACG	TCGAGTCGAGAATCTGTGGA	2.4		remove unwated introgressions
IND5_59796	5	59796703	195	20	Spi	CACCTCACCAGCAGAATCAG	AAAAGGGCCAAAGAAGCACT	2.4		remove unwated introgressions
IND5_3764	5	3764976	145	23	Spi	GCCCAGTGTAATCCACGAGT	AGGGTTGCCTCTCTACCCTC	2.4		remove unwated introgressions
IND5_4806	5	4806422	179	25	Spi	TTTACGCAACCACCTTCTAGG	TTCCTGTCCGATTCCGATTA	2.4		remove unwated introgressions

## Sheet: Table S2
Table S2. GO enrichment analysis
GO terms enriched in transcrips differentially regulated between EID1+ and MM in short days
category	numDEInCat	numInCat	term	ontology	padj
GO:0000786	33	47	nucleosome	CC	3.214823711494e-25
GO:0003677	63	391	DNA binding	MF	2.26242443295645e-07
GO:0008017	20	60	microtubule binding	MF	4.32610773009216e-06
GO:0005634	43	245	nucleus	CC	5.10288133482195e-06
GO:0003777	18	51	microtubule motor activity	MF	5.10288133482195e-06
GO:0007018	18	51	microtubule-based movement	BP	5.10288133482195e-06
GO:0006260	10	17	DNA replication	BP	8.2676677560071e-06
GO:0009521	5	6	photosystem	CC	0.0013334460951179
GO:0016168	5	6	chlorophyll binding	MF	0.0013334460951179
GO:0006270	5	6	DNA replication initiation	BP	0.00158321960483442
GO:0009767	5	7	photosynthetic electron transport chain	BP	0.00344512254882423
GO:0009579	6	11	thylakoid	CC	0.00379736180801864
GO terms enriched in transcrips differentially regulated between EID1+ and MM or LE+ and MM in short days
category	numDEInCat	numInCat	term	ontology	padj
GO:0000786	33	47	nucleosome	CC	1.70015111689268e-17
GO:0005840	70	250	ribosome	CC	4.19823017791479e-10
GO:0006412	71	258	translation	BP	5.14504330310677e-10
GO:0003735	71	261	structural constituent of ribosome	MF	7.05259991420011e-10
GO:0003677	75	391	DNA binding	MF	2.33345356953073e-05
GO:0008017	21	60	microtubule binding	MF	2.33345356953073e-05
GO:0003777	19	51	microtubule motor activity	MF	2.33345356953073e-05
GO:0007018	19	51	microtubule-based movement	BP	2.33345356953073e-05
GO:0005622	41	163	intracellular anatomical structure	CC	9.83688611941028e-05
GO:0006260	10	17	DNA replication	BP	0.000167216964868401
GO:0005634	47	245	nucleus	CC	0.00207971624781666
GO:0006270	5	6	DNA replication initiation	BP	0.00468165349673237
GO:0009521	5	6	photosystem	CC	0.00496836290288349
GO:0016168	5	6	chlorophyll binding	MF	0.00496836290288349
GO terms enriched in transcrips differentially regulated between LNK2+ and MM in short days
category	numDEInCat	numInCat	term	ontology	padj
GO:0005840	24	250	ribosome	CC	1.89136837560289e-07
GO:0006412	24	258	translation	BP	1.89136837560289e-07
GO:0003735	24	261	structural constituent of ribosome	MF	1.89136837560289e-07
GO:0005622	14	163	intracellular anatomical structure	CC	0.000878919289664081
GO:0006457	6	30	protein folding	BP	0.0017655225704617
GO terms enriched in transcrips differentially regulated between LNK2+ and MM in long days
category	numDEInCat	numInCat	term	ontology	padj
GO:0019684	11	15	photosynthesis, light reaction	BP	1.26908482428324e-13
GO:0009579	9	11	thylakoid	CC	6.09173329588942e-11
GO:0009521	5	6	photosystem	CC	3.44249804488494e-07
GO:0016168	5	6	chlorophyll binding	MF	3.44249804488494e-07
GO:0009772	6	8	photosynthetic electron transport in photosystem II	BP	3.44249804488494e-07
GO:0045156	6	8	electron transporter, transferring electrons within the cyclic electron transport pathway of photosynthesis activity	MF	3.44249804488494e-07
GO:0009522	9	27	photosystem I	CC	1.51954416215713e-06
GO:0009767	5	7	photosynthetic electron transport chain	BP	1.51954416215713e-06
GO:0015979	10	53	photosynthesis	BP	5.89329860685463e-05
GO:0005840	18	250	ribosome	CC	0.00242920173194241
GO:0051082	5	29	unfolded protein binding	MF	0.00338036244889093
GO:0006412	18	258	translation	BP	0.00338036244889093
GO:0003735	18	261	structural constituent of ribosome	MF	0.00366771553638706
GO terms enriched in transcrips differentially regulated in response to photoperiod in all genotypes
category	numDEInCat	numInCat	term	ontology	padj
GO:0006418	17	26	tRNA aminoacylation for protein translation	BP	0.000744069385074122
GO:0000166	20	35	nucleotide binding	MF	0.000962848938978621
GO:0045454	29	100	cell redox homeostasis	BP	0.00259960471895756
GO:0004812	17	30	aminoacyl-tRNA ligase activity	MF	0.00321375343272684
GO:0019898	9	14	extrinsic component of membrane	CC	0.00808756389793132
GO:0009654	10	17	photosystem II oxygen evolving complex	CC	0.00808756389793132
GO:0042254	8	11	ribosome biogenesis	BP	0.00813504150821322
GO terms enriched in transcrips differentially regulated in response to photoperiod only in EID1+
category	numDEInCat	numInCat	term	ontology	padj
GO:0003735	86	261	structural constituent of ribosome	MF	1.38418795244575e-21
GO:0006412	85	258	translation	BP	1.38418795244575e-21
GO:0005840	82	250	ribosome	CC	8.26108670571742e-21
GO:0000786	26	47	nucleosome	CC	4.84040440742884e-12
GO:0005622	51	163	intracellular anatomical structure	CC	5.34022101498252e-12
GO:0019684	10	15	photosynthesis, light reaction	BP	2.2432946656482e-05
GO:0009772	6	8	photosynthetic electron transport in photosystem II	BP	0.00311412266290901
GO:0045156	6	8	electron transporter, transferring electrons within the cyclic electron transport pathway of photosynthesis activity	MF	0.00311412266290901

## Sheet: Table S3
Table S3. List of transcripts whose expression oscillate with ~24h cycles in tomato and their phase estimates
gene_id	round phase	q val	period	phase	amplitude	base expression
Solyc00g084750.4.1	12	0.0053073801009606	24.95	12.4467827240636	0.480280887228165	4.98458080383249
Solyc01g005010.5.1	17	0.0244899511354414	22.3016759776536	17.33046091097	0.528294940696162	8.29165005388065
Solyc01g005030.4.1	8	0.000767691243663122	25.5897435897436	7.60140936097186	0.430882439457517	8.84638122795211
Solyc01g005120.3.1	22	0.000330360889156435	24.1939393939394	21.9003782974392	1.3183347180211	9.12514296240035
Solyc01g005340.3.1	9	0.00112156035122841	23.4823529411765	8.82558247452241	0.42047458773448	7.21343104995748
Solyc01g005380.4.1	13	0.00810201894851588	23.9041916167665	12.7736581607981	0.348146102360055	8.34148726968708
Solyc01g005385.2.1	12	0.00543051078742737	24.0481927710843	12.2394851853274	0.271350947129334	7.02349525991459
Solyc01g005490.3.1	0	0.0320587079955121	23.6213017751479	0.341367444377573	0.267052212838273	8.78375961044427
Solyc01g005530.3.1	22	0.000768936760008779	23.0751445086705	21.9120030858451	0.296724235259015	6.99757002203091
Solyc01g005540.5.1	19	0.00330802669384633	24.3414634146341	18.6416782129794	0.448192615402709	11.3797085744886
Solyc01g005560.3.1	9	0.00140358617091024	24.0481927710843	8.77441396661708	0.937513428871206	12.7475418685907
Solyc01g005590.2.1	22	4.59727182642945e-05	24.641975308642	21.6439367756535	0.819340554929572	9.99417962225412
Solyc01g005620.3.1	23	0.00775668584339396	24.7950310559006	22.7517585728559	0.23929086110605	13.585589876202
Solyc01g005680.4.1	15	0.0308960894159524	24	15.3476743905051	0.477410943079603	7.63141048177335
Solyc01g005690.4.1	9	0.00134053164674521	23.7619047619048	8.60513806097796	0.551781675927306	9.83793396675798
Solyc01g005830.4.1	23	0.0019125209881092	23.2093023255814	22.9141086017262	0.452484540477679	9.08973918079818
Solyc01g005900.3.1	8	0.0323405352663676	22.4269662921348	8.21012318340097	0.295479942869642	6.39537083481069
Solyc01g005920.3.1	9	0.00409639044211911	23.7619047619048	8.73038245991447	0.619955834765652	6.58181920159692
Solyc01g005930.3.1	8	0.00612174811167216	24	7.52923911874782	1.38708070450462	6.39989975963039
Solyc01g005950.4.1	23	0.000470640304637032	24.1939393939394	22.8033393102948	0.521844669928386	10.0436827332782
Solyc01g005960.3.1	1	0.045524671016729	25.2658227848101	24.6765158473119	0.145729840292155	10.7035576032891
Solyc01g005985.2.1	23	0.00548175623879462	25.2658227848101	22.5775882268379	0.283757460245435	11.5894726223663
Solyc01g006100.4.1	10	0.00903248886546314	23.7619047619048	9.55773725264547	1.4393359272014	8.24802255405514
Solyc01g006110.3.1	22	0.0100502486842451	24.0481927710843	21.7461648548817	0.193963263897025	9.62095343200864
Solyc01g006120.4.1	23	0.00640314736972499	24.1939393939394	22.5120001852729	0.380164839125318	11.1076841763231
Solyc01g006190.3.1	21	0.0053258582893024	25.2658227848101	21.0395726113525	0.285367644660504	9.50623215986541
Solyc01g006250.2.1	11	0.0061969456932627	24.0481927710843	11.0187420594875	0.485936088120063	5.69740840605752
Solyc01g006330.5.1	6	0.0100150453106861	23.9041916167665	5.54389489966994	0.683584750054349	11.5239426249062
Solyc01g006350.4.1	7	0.0187191922148518	24	6.76936741495844	0.10816994287887	10.6860978026719
Solyc01g006370.3.1	13	0.000854050804998985	23.3450292397661	12.5829465900804	0.675391570112474	11.7443086970944
Solyc01g006400.4.1	8	0.000607120498338008	23.9041916167665	8.38196123883855	1.47749038856906	10.6318786174928
Solyc01g006430.3.1	3	0.0013186330302036	22.9425287356322	2.58038227669855	1.2875075864391	12.1896476985312
Solyc01g006500.5.1	22	0.00448038628180683	25.4267515923567	22.4024970101707	0.465296564139374	8.68378622869044
Solyc01g006720.4.1	3	0.00362221922756596	22.0552486187845	2.92716826740669	0.571814231764856	11.411052696474
Solyc01g006780.4.1	2	0.00617094695162435	22.9425287356322	2.36659361046953	0.704512792483518	5.63258568117657
Solyc01g006810.4.1	10	0.00203986970321425	23.4823529411765	9.66518610335426	0.631047711719977	8.16336073599707
Solyc01g006830.3.1	11	0.00231319509905612	23.6213017751479	10.7201636790869	0.439344410569093	10.2348305520702
Solyc01g006850.1.1	11	0.00349097771327777	24.4907975460123	11.1777619301321	0.737161288106407	5.80482363915996
Solyc01g006860.3.1	16	0.00684273599307469	22.8114285714286	16.1986418943779	0.207562242303837	7.65017005757138
Solyc01g006890.3.1	8	0.00985111826193324	22.6818181818182	8.22716584291972	0.31670011386037	7.90286340431191
Solyc01g006920.4.1	12	0.00263950413234943	23.9041916167665	12.4245259029324	0.874282344263271	6.07446997565999
Solyc01g006970.4.1	22	0.001352930977043	24.7950310559006	21.6659530036786	0.398417918066504	8.81117341611595
Solyc01g007060.3.1	14	0.00367517849334678	22.8114285714286	13.6922880790167	0.420590408419607	8.61302594864237
Solyc01g007100.3.1	23	0.00024329797941332	24	23.4807036442806	1.0534844165925	10.8381770287482
Solyc01g007110.3.1	23	0.000276934156066642	25.7548387096774	22.7547335277762	0.270638698814832	8.36131437754033
Solyc01g007150.3.1	10	0.012666471386328	24.641975308642	9.82290609103912	0.311821378033452	10.5755395016956
Solyc01g007200.2.1	1	0.0401842584781828	22.8114285714286	0.620257311839266	0.314548715985238	5.13674424645347
Solyc01g007260.3.1	2	0.0356043527287362	22.5536723163842	1.84035946882456	0.278555838304611	6.07997449595189
Solyc01g007760.3.1	23	0.00764889434671009	23.6213017751479	22.5830324119351	0.340611494045941	9.02001974948625
Solyc01g007770.2.1	1	0.00637769788261164	22.9425287356322	1.00559691514847	0.462316939189862	6.11331651744244
Solyc01g007810.1.1	4	0.00318537443601162	23.3450292397661	3.57578588508399	1.13807688890884	7.49095241597572
Solyc01g007840.3.1	8	0.0137917473920691	25.9220779220779	8.05678115063758	0.360270510855423	7.23109073358336
Solyc01g007890.3.1	18	0.0146012621513252	22.5536723163842	17.612138588913	0.315492728439922	8.65610180281975
Solyc01g007920.2.1	13	0.0083422845577528	23.9041916167665	13.3239116352929	0.309689154190621	9.5202185408667
Solyc01g008010.3.1	20	0.0071999188825935	25.1069182389937	20.0721940841499	0.61298113785003	9.14754154333392
Solyc01g008020.5.1	10	0.000541604691227107	24.4907975460123	9.65448862441009	1.02700137694586	9.43443834440796
Solyc01g008110.5.1	3	0.00346378586284434	23.3450292397661	2.52574382917557	1.03581452422587	12.5964312255707
Solyc01g008180.3.1	11	0.00634622635526304	23.9041916167665	10.9914265885801	0.586175382718256	9.11119069650893
Solyc01g008290.3.1	11	0.00199925261127807	25.5897435897436	11.1077537841666	0.40721191488794	8.5600181505853
Solyc01g008490.4.1	6	0.0141478282218488	25.1069182389937	6.45102010145299	0.264416515451932	6.75456717927871
Solyc01g008770.3.1	21	0.00304600397982575	24.641975308642	21.4750101355217	0.384765462490129	11.1671712376895
Solyc01g008780.3.1	22	0.0486303667925075	25.2658227848101	22.2923620547652	0.363873133547405	9.5824668289837
Solyc01g008790.4.1	9	0.00172652452935819	23.7619047619048	9.40050036340698	1.7276441287805	8.76647528124691
Solyc01g008820.3.1	6	0.00610299160199085	23.2093023255814	6.19208772198558	0.427461868217201	9.84936657414854
Solyc01g008850.4.1	22	0.000394164899256527	23.9041916167665	22.0791921860357	1.13132675671402	12.4111822441047
Solyc01g008890.4.1	0	0.00124982740450525	23.9041916167665	0.0421216539852411	0.637707103353676	7.57488284847645
Solyc01g008970.4.1	22	0.00357864429867579	24.95	22.1016976689016	0.165523721258908	11.7209113806755
Solyc01g009070.3.1	21	0.000672207652336657	22.5536723163842	21.0684318902152	0.33645795521894	8.16207457025593
Solyc01g009080.5.1	23	0.000162996280343842	24.4907975460123	22.9419925085876	1.41539324672643	11.083790756189
Solyc01g009180.4.1	10	0.00116843099086497	24.7950310559006	9.50202003340924	0.527218207075425	9.93218600248444
Solyc01g009245.1.1	19	0.00431943652300238	25.9220779220779	18.7107574480756	0.536774916757719	9.5589613774851
Solyc01g009300.3.1	22	8.26939388997398e-05	24.641975308642	21.5587721341619	0.393065859477629	9.71351843000338
Solyc01g009310.3.1	9	0.00323934308996388	24	9.18581814124148	0.939788819745402	9.45079640970176
Solyc01g009380.3.1	9	0.0134110819270129	24.4907975460123	8.65270056415061	0.480027753160893	7.02230917768524
Solyc01g009420.5.1	22	6.59241038131857e-05	24.7950310559006	21.5396556814353	0.444919533845254	11.798172741622
Solyc01g009443.2.1	21	0.00157678931049524	24	21.3366538375656	0.305226190385855	9.30045225288679
Solyc01g009610.3.1	22	0.00385813007287819	24.7950310559006	21.9422586087822	0.304017309243456	8.70263538673287
Solyc01g009620.3.1	8	0.00694173751700135	25.2658227848101	8.20962965349073	0.320199029793847	8.09213793914503
Solyc01g009670.5.1	15	0.0279225322326189	22.6818181818182	15.4330121409761	0.351226750930635	8.96034641591382
Solyc01g009860.3.1	9	0.0437839855654756	25.4267515923567	8.63669246931925	0.706231834092393	8.7328607994716
Solyc01g010000.3.1	22	0.000101317049275955	23.7619047619048	22.1806015977493	1.60131713787577	9.63564593743256
Solyc01g010030.3.1	22	0.000901270237756561	24.641975308642	21.9914355199826	0.253885482479257	9.50611645595827
Solyc01g010050.3.1	23	0.0294176566990137	24.7950310559006	22.6316368963355	0.383333909120095	11.5607514785936
Solyc01g010130.4.1	9	0.00293998536607448	23.4823529411765	8.80399262155763	0.411780303717556	8.07460334885067
Solyc01g010250.4.1	9	0.00122522701995546	24.95	9.02884571455126	0.712508900469672	6.41277504502157
Solyc01g010290.4.1	10	0.00337988799042634	23.9041916167665	10.3423997457634	1.15011748241925	7.64376613901376
Solyc01g010390.3.1	19	0.00144831531284635	24.3414634146341	19.4966549636741	0.956231365981471	9.50071705788584
Solyc01g010470.2.1	18	0.00342092481998718	23.0751445086705	17.8566993745001	0.819794752263281	9.24681222395738
Solyc01g010510.4.1	9	0.00442806419710161	25.4267515923567	9.37933922020753	0.749301775773448	6.26660943310605
Solyc01g010640.3.1	23	0.00028270488719413	24.3414634146341	22.9556447242994	0.668829776070208	11.8921014512618
Solyc01g010700.3.1	8	0.0223002019036186	24.641975308642	8.15834191169361	0.580022419297071	7.00337203228877
Solyc01g010710.5.1	15	0.0422259368601073	22.5536723163842	15.361655585802	0.403801585219008	5.15829321115504
Solyc01g010760.3.1	3	0.0256120569969289	22.8114285714286	3.40130270422156	0.232465251861257	10.6076883664773
Solyc01g010770.4.1	15	0.0165737894593008	25.2658227848101	14.5678610953585	0.463474331123088	6.04731772497302
Solyc01g010950.3.1	1	0.0045566950490277	24	0.694521198989969	0.424654505820088	8.59396054361393
Solyc01g010990.3.1	10	0.00155950636912577	23.6213017751479	10.0916422602522	0.437686913651074	8.19990692756722
Solyc01g011040.3.1	9	0.0172799818507175	24.4907975460123	8.68541442604296	0.270994647692191	9.11400462680612
Solyc01g011090.4.1	8	0.000602071720645847	24.7950310559006	8.46704048619597	1.18795486891732	6.64320900370524
Solyc01g011100.2.1	9	0.000741744185050468	24.3414634146341	9.01247933321098	1.55405262594156	8.88876371988206
Solyc01g011340.3.1	9	0.00424508162101439	23.4823529411765	8.7352696959774	0.230891898382217	10.0937695222485
Solyc01g014105.1.1	21	0.000277403811349997	24.1939393939394	21.1874428433716	0.896141906466422	9.54418327374738
Solyc01g014220.3.1	7	0.00629840288797632	25.2658227848101	7.3946061080636	0.493117785305673	5.34334652610634
Solyc01g014373.1.1	21	0.00010528819621426	24.1939393939394	21.1906181941538	0.832428781411348	8.76208573793389
Solyc01g014490.4.1	11	0.0103797702923956	24.7950310559006	10.9099902281205	0.211600834279176	9.17122331936237
Solyc01g014560.4.1	8	0.00152151361413629	24	7.9905538398864	1.10507032318021	4.618169354574
Solyc01g015020.4.1	23	0.0135506328832893	23.6213017751479	23.4646424801852	0.258842322941791	9.63983653583393
Solyc01g020520.4.1	11	0.0274072742429049	24	11.3755232400943	0.306198024486727	6.52980492706904
Solyc01g022740.3.1	6	0.00525196278139818	22.6818181818182	5.52550151112399	0.296751775950425	7.56926153118871
Solyc01g028803.1.1	22	0.00125124846428095	25.2658227848101	22.371407068702	1.5817901496703	5.40927279164308
Solyc01g028830.3.1	12	0.00568907603416007	23.9041916167665	12.0627618904507	0.709279558325787	8.02289763022504
Solyc01g028860.3.1	21	0.0104532610669118	24	20.9487402102597	0.349206412358068	12.5062302350595
Solyc01g028870.3.1	18	0.0159012346527428	23.0751445086705	17.5006364423633	0.628639166766483	10.5789789739227
Solyc01g049650.4.1	16	0.0188779162097866	25.7548387096774	16.0638529837712	0.276138165896904	9.19726540317588
Solyc01g049680.3.1	19	0.010039326126147	24.0481927710843	18.5171049781828	0.220515370613917	9.5423982928232
Solyc01g049690.5.1	17	0.0152621195942552	25.2658227848101	17.4926844907333	0.249544100949031	8.21781203442756
Solyc01g049910.4.1	10	0.0252172498532997	24.1939393939394	9.95765130017893	0.1876013164961	7.02806750952592
Solyc01g050010.3.1	9	0.00395750110869203	24.95	9.49851845535004	0.434902844003537	6.27896815677221
Solyc01g050070.5.1	4	0.0196168596673615	22.4269662921348	3.85220576981949	0.304804867144869	7.73284431931442
Solyc01g056580.4.1	20	0.00138056476461233	24.0481927710843	20.2613531074295	2.04596760697429	7.31814917667555
Solyc01g056690.4.1	1	0.000804418424687639	23.7619047619048	1.01368304252058	1.12251385573603	9.52973775420347
Solyc01g056720.4.1	10	0.000294046895428995	23.9041916167665	10.1479476218047	0.40800858290109	8.91427915087322
Solyc01g057200.4.1	16	0.00889214869868669	22.3016759776536	15.9656305269127	0.381507465248276	9.5490940787887
Solyc01g057210.3.1	21	0.000653114074973477	24.641975308642	21.1440914678243	0.841533239523419	10.7216225567661
Solyc01g057510.2.1	12	0.00755488562062808	22.0552486187845	11.6934421443835	0.359812158167931	4.06678147736584
Solyc01g057520.5.1	4	0.00632617284014122	25.4267515923567	4.27532568748981	0.218447287221419	9.68726568368133
Solyc01g057780.3.1	3	0.0160369976259501	22.4269662921348	3.02854931249438	0.361615402555826	11.0510917579456
Solyc01g058010.3.1	9	0.0110883644000249	23.4823529411765	9.43646070567383	0.524427297549308	7.01177437409427
Solyc01g058020.4.1	6	0.0112579743774209	25.5897435897436	6.1279050492985	0.372128659296033	6.10966893870125
Solyc01g058140.3.1	22	0.00264725186124634	24.3414634146341	22.1885731618854	0.401876518451007	10.0450688149751
Solyc01g058190.4.1	16	0.0132190617741614	22.4269662921348	15.5983745282823	0.360825047778124	9.94260666860122
Solyc01g058260.4.1	3	0.00322972627670892	22.3016759776536	3.46833735150838	0.452867331992485	10.2761497044691
Solyc01g058270.3.1	9	0.0108232138003117	23.2093023255814	8.98241895969298	0.398823483607696	7.66084138985365
Solyc01g058350.1.1	3	0.00237531768670591	22.0552486187845	2.61356520731169	0.62139908887823	5.67052580213923
Solyc01g058390.3.1	9	0.00431888731586686	24.7950310559006	8.76938428124813	0.661633712837543	9.75428592725071
Solyc01g059870.4.1	21	0.000263215434228075	24.1939393939394	21.4864814819509	0.845296936473601	11.2120715266438
Solyc01g059880.3.1	1	0.0212880388757714	25.5897435897436	24.7833390260004	0.180887924498213	10.8206263468217
Solyc01g060030.3.1	20	0.00189167591217372	24.4907975460123	19.866060476671	0.4590683372346	9.24002424261793
Solyc01g060180.4.1	20	0.00269844736691437	25.7548387096774	19.5467131776768	0.564528289541931	11.8813921718515
Solyc01g060240.5.1	10	0.000532760362736886	23.7619047619048	9.89873270372099	0.809139298616807	7.03833378638985
Solyc01g065490.5.1	3	0.00269274259909138	22.1777777777778	3.4903765688219	0.378221939208011	10.5452905772703
Solyc01g065690.3.1	22	0.00331357038699308	24.3414634146341	22.1759174427776	0.668653312120346	7.24817723904073
Solyc01g065700.3.1	19	0.00519518223374156	24	18.7791194325908	1.1612569310621	9.28267031070895
Solyc01g065840.4.1	9	0.0034333968280348	24.4907975460123	8.82998459244331	0.495788067757532	7.77336547419591
Solyc01g066050.3.1	22	0.022991621444408	24.4907975460123	21.8514841356174	0.174926007436213	10.1986382809093
Solyc01g066310.4.1	14	0.0120528742186504	23.7619047619048	13.5051828795749	0.520932375388275	10.9176433121663
Solyc01g066440.3.1	9	0.00372274210764355	24.0481927710843	8.93642415047702	0.668376766878687	6.97913569113077
Solyc01g066480.3.1	15	0.0499323807194773	24	15.2444308861588	0.404993782691799	8.2283914904513
Solyc01g066510.3.1	10	0.000314597419301078	23.9041916167665	10.1343618493635	1.44179081681382	5.25007045323368
Solyc01g066560.3.1	8	0.00265686565560007	25.7548387096774	7.96362250234897	0.581478830919284	5.48541942898198
Solyc01g066610.4.1	8	0.000280774897688991	25.4267515923567	7.67962218091122	0.574868390518555	7.12001190782028
Solyc01g066730.4.1	12	0.00868333594894532	22.6818181818182	11.795510640338	0.366329193494316	5.53297642634974
Solyc01g066760.2.1	7	0.0164129724278633	24.95	7.09222273948345	0.748578180328149	5.17159521922538
Solyc01g066850.4.1	23	0.00796146780351309	24.641975308642	22.5321462772193	0.587903361317925	5.25167341783202
Solyc01g066870.3.1	23	0.000314597419301078	24.0481927710843	22.5467315863106	1.96348843875876	10.9831455670745
Solyc01g067070.3.1	17	0.0464384632626846	24	17.4927831944369	0.169746344368589	8.34591981541972
Solyc01g067270.4.1	8	0.0316165164481953	23.2093023255814	8.44620259244339	0.267632965148385	7.34301288253889
Solyc01g067290.3.1	10	0.00437871300084805	22.0552486187845	10.1990634154219	0.374365609647142	12.6466037485131
Solyc01g067330.3.1	11	0.00273234794185944	23.0751445086705	10.9658616065601	1.12990139190849	7.14621131683831
Solyc01g067390.4.1	0	0.007814954558374	24	0.291941940673793	0.224139786780812	10.9891001704826
Solyc01g067400.3.1	10	0.000411627714499656	23.3450292397661	9.769164147653	0.29027632927073	9.24823638102518
Solyc01g067480.4.1	10	0.00257750765291369	23.7619047619048	10.4431007246848	0.419851822831384	9.48499658742388
Solyc01g067530.3.1	17	0.0317793526054857	23.9041916167665	17.1465173191021	0.402959065921214	11.2638872464915
Solyc01g067680.3.1	10	0.000862562372954965	24.1939393939394	9.80621975184728	1.43606180695484	9.78531074948893
Solyc01g067710.3.1	9	0.00357864429867579	22.8114285714286	8.88110285371846	0.864800099941434	9.2680540472042
Solyc01g067720.4.1	10	0.00360117235717784	24.1939393939394	10.2979093500809	0.366912757946467	8.40458225490335
Solyc01g067750.3.1	19	0.000946233264477643	25.5897435897436	19.4079817902403	0.371435824360904	12.2440978271458
Solyc01g067790.3.1	7	0.00542008867127153	24.3414634146341	7.3435327615089	0.299819168197359	7.75401646491775
Solyc01g067800.3.1	14	0.0239068689022532	25.5897435897436	14.2848483071628	0.614113994678677	7.85929484690204
Solyc01g067890.4.1	0	0.000635047441686261	24.4907975460123	23.9076468241477	1.8532027173004	12.7386732054467
Solyc01g067900.3.1	23	0.000316428719017703	24.1939393939394	23.2183776217979	0.50854864565117	10.0723958574433
Solyc01g067910.4.1	11	0.000278431306184947	24.641975308642	10.5574199576741	0.680981129512826	8.9710885476092
Solyc01g068000.4.1	9	0.00732048304899676	24	8.53660259918654	0.313152809335225	7.66401676359057
Solyc01g068100.4.1	21	0.00417144637004792	24	20.5385861788717	0.26889372616463	11.7113180883334
Solyc01g068270.3.1	1	0.0186989939206983	23.3450292397661	1.14866696549371	0.169170241934975	9.73351064375562
Solyc01g068290.4.1	19	0.0045683905953465	24.95	19.162098701716	0.343413995009173	10.6340490303642
Solyc01g068360.4.1	19	0.00330113127958504	24.95	19.0713567067151	1.18569331982186	9.66537533319467
Solyc01g068370.4.1	22	0.0127647437429186	22.9425287356322	21.5963325918206	0.247103080789679	6.32166939950495
Solyc01g068380.3.1	14	0.0488089434250849	23.3450292397661	14.4420705047843	0.457604609408335	7.50020711526915
Solyc01g068390.3.1	22	0.00122784278229913	23.6213017751479	21.5978153331503	0.391489994959125	9.45910606888912
Solyc01g068460.4.1	7	0.0359110872423104	24.3414634146341	7.13743279652838	0.408290641016976	8.16399985974403
Solyc01g068560.3.1	6	0.00438525785226522	22.9425287356322	6.09121570273593	1.4465589371324	9.67360216559514
Solyc01g068580.5.1	6	0.0126291811908044	23.7619047619048	5.7778330035314	0.357431732232189	7.54459183066843
Solyc01g068590.4.1	19	0.00971518798732599	24.4907975460123	18.6352141925651	0.317374357598424	10.9105749341654
Solyc01g068640.3.1	21	0.0304875473947215	23.2093023255814	21.4213765210194	0.34036352898294	8.33148739795043
Solyc01g073650.3.1	22	0.0038257561605887	24.3414634146341	22.2059251897554	0.453593460070757	10.9969449105914
Solyc01g073680.5.1	0	0.000984641269511124	23.6213017751479	0.171533549887094	1.15737920905945	7.50847467589448
Solyc01g073710.2.1	3	0.012362172123438	22.5536723163842	3.40063933385212	0.480856694114913	6.18373456450243
Solyc01g073750.4.1	0	0.00049559176936262	23.7619047619048	0.41269378275148	0.831781302701808	12.6646575920911
Solyc01g073900.4.1	22	0.00461351589083294	24.7950310559006	22.0594554291644	0.324410309803833	8.46525106461757
Solyc01g073930.3.1	15	0.019232838568594	22.4269662921348	15.3581352101849	0.458934719516885	7.46910403214455
Solyc01g074030.3.1	14	0.000597914683056848	22.6818181818182	13.7858250654177	0.904798847815277	11.5678037667987
Solyc01g079090.4.1	6	0.036242970270113	24	5.84032865197344	0.233851840774385	13.0883701596599
Solyc01g079170.3.1	4	0.00345259849523291	22.6818181818182	3.86888101571728	0.740613752563508	5.43339853104775
Solyc01g079230.4.1	0	0.0128536282906285	24.3414634146341	0.00524689142202485	0.153968239241215	10.6484714337052
Solyc01g079250.3.1	23	0.00419542984548141	23.3450292397661	23.1430150804869	0.297037166887365	10.8821826553695
Solyc01g079260.5.1	22	0.000763070076396229	23.4823529411765	22.1142440873004	1.01295767510306	6.0570679272657
Solyc01g079270.1.1	23	0.000256959402080666	23.9041916167665	22.5979792763614	1.10904866391861	4.7907229806758
Solyc01g079310.3.1	9	0.00493404948150833	24.4907975460123	8.93190481088901	0.466633357534438	5.93006020385397
Solyc01g079340.3.1	10	0.0174097526011107	25.1069182389937	10.2955401876995	0.139695233058272	9.45334847966047
Solyc01g079350.3.1	22	0.000238747787725878	25.1069182389937	21.8823341358443	0.592257158837632	9.79230693562581
Solyc01g079360.4.1	5	0.00788544219619142	22.4269662921348	5.16276328293432	0.556890506926556	8.47663366869443
Solyc01g079400.3.1	22	0.000177570113780104	24.1939393939394	22.000713305261	0.991074751764849	8.6853655740024
Solyc01g079410.3.1	5	0.00799039337220936	23.3450292397661	4.67101673659149	0.923969773272823	7.20907987443628
Solyc01g079420.4.1	22	0.0206430425016204	25.5897435897436	21.7731884711046	0.159039883513416	10.9706742082249
Solyc01g079450.3.1	13	0.0236986602999481	24.641975308642	12.7851568728862	0.353934255866446	12.6167030378596
Solyc01g079470.5.1	12	0.00272683944600183	23.9041916167665	12.3783169299636	2.09336771850544	12.5792241102051
Solyc01g079500.5.1	3	0.00353708164299202	25.9220779220779	2.50038109351665	0.753712652997961	9.34782338690988
Solyc01g079580.3.1	21	0.000162996280343842	23.9041916167665	21.2295734640325	1.01099129220471	10.7853490683366
Solyc01g079590.3.1	8	0.0168778349644461	22.6818181818182	7.50271340566064	0.275047918829677	9.70259485807216
Solyc01g079610.3.1	8	0.00657702688947956	23.2093023255814	7.76633381009217	0.644446600254491	9.05755843920436
Solyc01g079760.3.1	11	0.0060278936879889	25.5897435897436	11.0496349329583	0.187581957030567	9.25107630930845
Solyc01g079820.3.1	18	0.0175550310879439	24	17.7885979341465	0.190965814301888	10.3126398099887
Solyc01g079860.3.1	12	0.000898572989893426	24.0481927710843	12.0583698075658	0.376544677522147	8.95035438935368
Solyc01g079870.4.1	0	0.0034333968280348	22.8114285714286	0.119749990421422	0.33754273279051	9.35771188371087
Solyc01g080010.2.1	12	0.00119669668466156	22.5536723163842	11.8582809910013	0.985231385240542	7.65096715652023
Solyc01g080020.2.1	9	0.00694143177946578	23.0751445086705	8.73416393177299	0.996849763167058	10.0607765119607
Solyc01g080100.3.1	14	0.0174997299798787	22.9425287356322	14.49776855649	0.459368784281862	10.054372157757
Solyc01g080120.2.1	6	0.00218728109005958	25.2658227848101	5.94779825673468	0.38871478625495	4.15592248498306
Solyc01g080150.3.1	18	0.0209976685334337	24.95	17.7773113599094	1.01755229857208	6.17049819630065
Solyc01g080160.5.1	4	0.00269733824953947	22.1777777777778	3.89544461076929	0.367805570892873	9.62989641692129
Solyc01g080180.3.1	23	0.00681518454935531	25.1069182389937	23.4552755859625	0.344939780995782	7.351685956308
Solyc01g080190.3.1	11	0.000970319229945563	24.1939393939394	11.3054883909432	0.872124019635416	6.84235806842864
Solyc01g080200.3.1	19	0.00233080438367527	25.1069182389937	18.9038104724863	0.432474634011038	11.0076698015071
Solyc01g080210.3.1	14	0.00200051450008251	23.9041916167665	13.5287675673023	0.717311658122706	8.97673711204853
Solyc01g080220.3.1	8	0.00304995361358817	24.3414634146341	8.10754449903195	0.947422924127068	6.70724060410906
Solyc01g080240.4.1	23	0.000250880200070184	23.9041916167665	23.4238335881138	0.462407647298984	11.4709726054887
Solyc01g080270.3.1	23	0.00189344320161696	24.3414634146341	22.5421859951782	0.372932021308213	9.5127030771745
Solyc01g080290.3.1	20	0.00728977513595185	24.4907975460123	20.3223280326877	0.880185933936263	8.51561127423287
Solyc01g080350.3.1	14	0.0136289563973682	25.2658227848101	13.5389937673571	0.209522109342866	8.51953068933813
Solyc01g080400.3.1	17	0.013549413938226	24	16.795389437934	0.34175014089106	9.13748719568109
Solyc01g080470.3.1	22	0.000748680309532663	24.4907975460123	21.5179995065597	0.633372311522117	7.81671037658587
Solyc01g080500.2.1	22	0.00107738014654291	24.641975308642	22.2724382693408	0.6127459282274	9.96750888623229
Solyc01g080510.3.1	20	0.000268845584402363	25.4267515923567	19.9178161551153	0.528256156322343	11.3288562429908
Solyc01g080590.3.1	3	0.00186984201832977	23.6213017751479	2.81334880457896	0.470966036593914	8.21571459612071
Solyc01g080670.3.1	1	0.000955612766668273	23.7619047619048	0.746733830315723	0.303668488452563	9.85553520849992
Solyc01g080810.3.1	20	0.00155315179731705	25.2658227848101	20.3335507813592	0.259274763229636	12.6484352667688
Solyc01g080860.3.1	21	0.00196387453209281	24.7950310559006	21.1509910202426	0.266508313122354	9.40359626507329
Solyc01g080880.4.1	18	0.00373590016234786	24.95	17.998851722812	0.407895401933619	10.161365129626
Solyc01g080890.2.1	22	0.00142719378648591	23.7619047619048	22.1301857581585	0.933689031618007	7.95767658906785
Solyc01g080910.2.1	8	0.0196124929458758	23.0751445086705	7.77087935290406	0.542669053504588	5.39337527078163
Solyc01g080940.3.1	9	0.00464816109610553	24.3414634146341	9.12341570175648	0.343761578858724	8.18973963089766
Solyc01g081020.1.1	9	0.000244077346494337	24.0481927710843	9.4848828147351	1.56817942486392	6.58859485538366
Solyc01g081040.4.1	9	0.00496479569989527	24.641975308642	9.18075816673226	0.659347566038421	6.20964929798971
Solyc01g081110.4.1	14	0.00111832687987568	22.5536723163842	14.295869107253	0.914914624083315	6.85363843462262
Solyc01g081120.2.1	13	0.0107415806729666	25.5897435897436	12.8660827632952	0.45354502098744	7.19349607879765
Solyc01g081190.4.1	0	0.00114165361255796	23.7619047619048	0.0395670542778892	0.808406530949793	10.9708963176623
Solyc01g081200.3.1	14	0.0149054209704419	22.0552486187845	14.289379836538	0.224817413157413	7.52745028057753
Solyc01g081210.5.1	8	0.000197684065471357	24.1939393939394	8.40412640609796	1.36766534838393	6.54368837646066
Solyc01g081230.2.1	11	0.0176779179137076	24.641975308642	11.0695492464436	0.39419941109752	4.54903620884773
Solyc01g081240.3.1	14	0.0267500581347533	23.2093023255814	13.6233907083015	0.577824429503118	5.59622873072616
Solyc01g081380.5.1	9	0.00276084324959549	25.1069182389937	8.82865733299133	0.460826875620243	7.50454997041548
Solyc01g081400.3.1	8	0.00589981374533051	24.7950310559006	8.40394106397392	0.528171584391246	6.68029983760071
Solyc01g081450.3.1	22	0.000342173425278877	24.7950310559006	22.4635555817344	0.720419459823456	9.0001886399259
Solyc01g081470.5.1	23	0.000854481507812761	23.2093023255814	22.8028513505054	0.493972236599459	8.88652570004976
Solyc01g081500.5.1	21	0.0177923011251859	24.7950310559006	20.9207776418968	0.221755671476202	10.3467447136289
Solyc01g081510.5.1	14	0.00982746647450581	24	14.0136904628233	0.387982151753162	8.07731577123637
Solyc01g081540.4.1	23	0.0235420193568411	23.7619047619048	22.5364217026668	0.465132152112214	10.7547906167155
Solyc01g081570.3.1	9	0.000439383990469325	23.6213017751479	8.88556271286674	0.926193346147353	11.5867729456703
Solyc01g086690.2.1	5	0.0155263625632144	24	5.10464246744471	0.511032435803191	6.58587464444107
Solyc01g086840.3.1	3	0.00548055289811322	24	2.9592259296881	0.569327038028739	6.53894856446922
Solyc01g086860.3.1	8	0.000505858712922245	25.1069182389937	8.02375398816224	1.27009268983632	7.0412459058195
Solyc01g086890.3.1	23	0.000954192213446823	23.9041916167665	22.7998609218778	0.385636414229623	11.0301973212902
Solyc01g086900.5.1	14	0.0297849783806317	23.3450292397661	14.199591197896	0.222819720636069	9.74936080631113
Solyc01g086930.4.1	6	0.0107670027960398	25.9220779220779	6.42030735903858	0.358462507980967	7.02650770963021
Solyc01g087030.3.1	22	0.000294046895428995	24.1939393939394	22.3293192918228	0.862474347933436	9.07254287491129
Solyc01g087040.2.1	2	0.0297420477156467	24.7950310559006	1.80633493705866	0.302632729158956	11.7391142307239
Solyc01g087090.3.1	8	0.0295570380811276	24	8.47475611512159	0.298877223129499	8.38185673403892
Solyc01g087150.3.1	0	0.000681640339262673	24.1939393939394	24.0128707819868	0.979883801247954	5.35989615414481
Solyc01g087170.3.1	21	0.0095705052110572	24.3414634146341	20.5668208000314	0.690268799144526	9.27333475593448
Solyc01g087190.4.1	4	0.0174363400327594	24	3.64876231606688	0.405633558066285	10.7006269272737
Solyc01g087270.3.1	2	0.00154256128351277	23.0751445086705	2.33708395356934	1.54032115802277	8.96191081911767
Solyc01g087290.3.1	19	0.00906886876698245	24.0481927710843	19.2594017969955	0.245239682232276	10.878610226826
Solyc01g087450.3.1	2	0.00092028305876866	22.9425287356322	1.66934064871328	1.0196228881786	7.44444088171368
Solyc01g087470.3.1	2	0.0165263461497283	24.3414634146341	1.56996530581072	0.213206554854342	8.36690800314034
Solyc01g087530.3.1	6	0.00383905853822956	25.7548387096774	6.49259586412742	0.223589785995774	9.00633295700932
Solyc01g087560.3.1	21	0.000462315462940123	24.1939393939394	21.0182418998312	1.12736553389205	12.252583154554
Solyc01g087570.2.1	14	0.00513876683091265	23.2093023255814	14.320387901591	0.96564841628563	7.739314403519
Solyc01g087600.3.1	7	0.0155000418681011	24.4907975460123	6.59245120150174	0.277766342309752	9.29204865575988
Solyc01g087610.3.1	13	0.00122522701995546	23.4823529411765	12.5624771969443	0.295556583803145	10.0206000811183
Solyc01g087640.3.1	12	0.00934158584709648	25.4267515923567	12.2299770308589	0.401687087274095	9.11511285721854
Solyc01g087650.4.1	9	0.014868977958325	24.1939393939394	9.21292608055874	0.158176620972603	10.0433752207079
Solyc01g087690.3.1	11	0.0140448614961705	23.3450292397661	11.216509346265	0.521708605502784	10.0032432155861
Solyc01g087740.1.1	2	0.00139914575976291	22.1777777777778	1.85456018433978	0.647136530667581	7.52608466281047
Solyc01g087860.2.1	1	0.00407349219055048	23.7619047619048	1.05295974678345	0.67247375356097	5.68910253347295
Solyc01g087870.5.1	7	0.00795900225229722	23.9041916167665	6.6124283025509	0.346155077148462	7.91694763042634
Solyc01g087890.3.1	1	0.00173525248522165	23.0751445086705	0.687058189519987	0.337444594627589	8.99707533354598
Solyc01g087910.5.1	20	0.00808837499495531	23.7619047619048	19.9638436306705	0.416954497506408	8.00902455171626
Solyc01g088000.4.1	1	0.000465785695828106	23.4823529411765	1.02411431013717	0.969061427532006	9.09329547798869
Solyc01g088090.3.1	11	0.00106854660791843	23.3450292397661	11.2505143898244	0.679394387468607	8.59960215907242
Solyc01g088100.4.1	22	0.00476580719751611	25.2658227848101	22.0048924595929	0.191308546151582	11.3900323724029
Solyc01g088170.4.1	16	0.00526675606109039	24	16.4358661996781	0.413764068564205	10.0664952520287
Solyc01g088310.3.1	8	0.0229360414089681	24.4907975460123	8.39435368793303	0.423939813677706	6.70616327928173
Solyc01g088380.3.1	6	0.00317042211915745	24.3414634146341	6.40354280421013	0.847305008685611	7.40063917830484
Solyc01g088460.3.1	9	0.00745425951256174	24.4907975460123	9.25832927239125	0.416206989352628	7.2979909452371
Solyc01g088470.3.1	10	0.000834588772618009	24.3414634146341	9.88376639520358	0.441280650314625	8.39868428474961
Solyc01g088530.2.1	3	0.0111520660310867	22.1777777777778	3.03644347875173	0.447097789586907	7.74419067018382
Solyc01g088550.3.1	2	0.0024162654666111	24	1.91594805642299	0.960676758439682	9.09200877447208
Solyc01g088640.4.1	20	0.00336921490785066	24.641975308642	19.9013065402442	0.441112867279121	8.66848669093095
Solyc01g088650.4.1	21	0.00112595271056718	23.7619047619048	21.0761922987601	0.609456350403701	7.28893089416293
Solyc01g088660.3.1	19	0.00214075441622485	24	18.7245913865595	1.18567990718633	9.12755644805082
Solyc01g089870.3.1	13	0.00438431169369932	24.3414634146341	12.7486775644012	0.545419051108018	11.3336740211221
Solyc01g090170.5.1	8	0.00530875678310437	24.95	7.7583635857855	0.735516484716833	5.76807088232408
Solyc01g090180.5.1	10	0.000126193589416799	23.2093023255814	10.3628452662058	0.701489316460199	7.87497905812214
Solyc01g090200.5.1	17	0.00970000289422236	24.7950310559006	17.2983333689389	0.263690790397417	11.9085184119793
Solyc01g090220.4.1	2	0.00238076007363444	22.8114285714286	1.68815311012269	0.625451348451784	8.66602516898698
Solyc01g090270.4.1	14	0.0137257966352952	23.3450292397661	14.4393586114056	0.398105613468408	10.7465904147647
Solyc01g090410.3.1	3	0.0153887398595502	22.8114285714286	3.07647487297788	0.897459399389589	6.76656943425285
Solyc01g090440.2.1	1	0.010270604986891	23.3450292397661	0.559783727021615	0.442527230891064	8.63396109080599
Solyc01g090460.3.1	20	0.000678769320891023	24	20.3087325963963	0.939323352836536	7.57865437261465
Solyc01g090515.1.1	11	0.00178407058578027	24.1939393939394	11.1304182990287	0.672323158310746	4.85965927156949
Solyc01g090690.5.1	14	0.00818240613856101	25.2658227848101	13.5553268409956	0.289656870926806	9.49251107589708
Solyc01g090693.1.1	11	0.00124519985542312	23.2093023255814	10.9649936545239	0.259891130898668	7.989325323171
Solyc01g090740.3.1	20	0.00650391096151072	25.9220779220779	19.7662329641799	0.505083525363821	6.0002157917444
Solyc01g090750.3.1	12	0.00197613380873999	24.641975308642	11.566405002843	0.530799030116155	10.3359964579664
Solyc01g090760.5.1	19	0.00439379896052152	22.1777777777778	18.6582425389037	0.744365714661925	6.42263004146401
Solyc01g090940.3.1	19	0.00308166972631902	23.6213017751479	18.5686557047377	0.576734725773417	10.1601537463356
Solyc01g090950.4.1	19	0.00286500229390578	25.5897435897436	19.3864175078371	0.366012648931136	10.0081951792071
Solyc01g090965.1.1	6	0.00356408169632294	24	5.70979924686865	1.57281626936152	12.017708665131
Solyc01g091070.3.1	16	0.00821064850616252	24.7950310559006	16.4444263988465	0.243317687309646	8.44729846655997
Solyc01g091090.5.1	9	0.00286268011806902	23.9041916167665	9.20868535689004	0.234029424550191	7.94748215848631
Solyc01g091130.4.1	6	0.00707052330499633	22.4269662921348	5.76998964759194	0.407503197035653	8.21593436892798
Solyc01g091190.3.1	1	0.00439360308666707	22.9425287356322	0.855668122522613	0.171616033969052	10.9855269382504
Solyc01g091230.3.1	7	0.0390188542702874	25.2658227848101	6.73741081136531	0.591677575278619	8.91287793954407
Solyc01g091280.3.1	3	0.0101353662869887	22.8114285714286	2.9388704430337	0.156073760216744	7.81520264439216
Solyc01g091340.3.1	8	0.0386287421122603	23.7619047619048	8.35227747604454	0.250559604640173	7.3310479760672
Solyc01g091450.3.1	10	0.0028619748600648	25.1069182389937	10.4251181791298	0.382425440806199	9.31104994087046
Solyc01g091460.3.1	10	0.00453040981733845	24.3414634146341	9.79096989610756	0.176631244847804	11.4687316367125
Solyc01g091480.5.1	19	0.000698906033998528	25.1069182389937	19.1221654974641	0.400775379218492	9.69484436652909
Solyc01g091550.3.1	20	0.00214038418599611	22.4269662921348	19.6400316620926	0.259823444706463	8.14385792628008
Solyc01g091570.3.1	1	0.00361838660595755	24	0.929989073898806	0.685993697319856	6.62036674551219
Solyc01g091610.1.1	10	0.000395313669752597	25.4267515923567	9.98213256726538	0.543276582728149	5.82491831318047
Solyc01g091630.3.1	21	6.57883106930182e-05	24.95	20.9346141680951	0.546370413091732	11.188959002414
Solyc01g091640.3.1	10	0.00267369568386011	24.1939393939394	9.62017327885244	1.04199304995	9.69142234697883
Solyc01g091670.3.1	20	0.0249447839515484	24	20.2064807227783	0.372819572793502	4.62379714561764
Solyc01g091690.3.1	3	0.0217283423000987	22.0552486187845	3.25342062703926	0.353026459703321	5.85541935023773
Solyc01g091700.5.1	21	0.000508248663376257	23.0751445086705	21.3787304495608	1.49246928564965	6.75137612483397
Solyc01g091730.3.1	18	0.00302498013179875	25.1069182389937	18.2625630298365	0.424370679971677	12.0951720547701
Solyc01g091750.3.1	9	0.0425603953538987	24.641975308642	8.94911577060579	0.157338263008569	8.59066397078765
Solyc01g091770.4.1	15	0.00665484549154802	25.7548387096774	15.4090184840356	0.496712234639526	9.50640386633103
Solyc01g091800.3.1	13	0.013646579750841	24.95	12.8092797419769	0.291561455958289	9.10254350032346
Solyc01g091860.5.1	2	0.000746097168340095	23.3450292397661	1.99873127088785	0.714194277610861	9.20191880211206
Solyc01g091890.3.1	15	0.0117402067928096	23.6213017751479	14.8872740717217	0.290920728999586	8.42840673960556
Solyc01g091950.5.1	22	0.000144806914850288	24.3414634146341	22.2875255270257	1.20778779278724	10.2616928982958
Solyc01g092950.3.1	21	0.0193805824873177	24.95	20.9289405131053	0.562047962691244	7.37770713715313
Solyc01g093965.2.1	18	0.0159960095947702	25.9220779220779	18.2464755682267	0.377640520644058	5.13576768592087
Solyc01g093990.3.1	16	0.00344140527198797	22.0552486187845	16.1128282052986	0.548613104757666	7.29793194708468
Solyc01g094000.3.1	9	0.0131205560864092	24.4907975460123	9.02223656850816	0.482325099617561	9.38194112780491
Solyc01g094020.3.1	6	0.0125840920766565	25.5897435897436	6.42664720902804	1.3552066450583	8.2349819112296
Solyc01g094030.3.1	3	0.00861466617963859	24	3.30139503007128	0.251929876368401	10.4756263731534
Solyc01g094060.4.1	15	0.0323861599620945	22.3016759776536	15.1623507922144	0.0973712844104068	10.9016805098229
Solyc01g094150.3.1	3	0.00219651629406057	22.6818181818182	3.38152360353479	0.190270981104005	8.02078851466288
Solyc01g094200.4.1	8	0.00108332827865831	23.4823529411765	7.74398616881304	0.351100100410138	10.2193021502513
Solyc01g094280.3.1	10	0.000763070076396229	25.4267515923567	9.79457236433217	0.835378046784306	9.02545893305977
Solyc01g094370.3.1	13	0.00204468425346012	23.0751445086705	12.9335121201018	0.3413119460906	10.3459243286577
Solyc01g094410.3.1	19	0.00683530948219872	24.95	18.8388457989966	0.525895383174154	10.346526526008
Solyc01g094460.3.1	19	0.000496187061291246	24.641975308642	19.2427237818333	0.934869245130043	11.1652036741545
Solyc01g094480.4.1	22	0.00023604089562283	24.1939393939394	21.8397538603842	0.337364359961277	9.76087956345083
Solyc01g094530.4.1	9	0.00410605016384882	22.9425287356322	8.65700827758227	0.200742908756072	8.09292697505848
Solyc01g094570.3.1	9	0.0159803320076168	23.4823529411765	9.40484963532159	0.310994995652047	7.49422343092279
Solyc01g094590.4.1	22	0.0016985231615681	24.7950310559006	21.6541077144546	0.431206808387056	6.91420845089066
Solyc01g094640.4.1	9	0.0468152877056981	25.5897435897436	9.0764492678065	0.119883067345026	9.47470271795857
Solyc01g094700.5.1	23	0.000300256602398981	24.3414634146341	22.6031434996294	1.1879292864466	11.4976328825006
Solyc01g094720.3.1	16	0.00869072521765086	25.7548387096774	15.9182015833683	0.36206627902749	11.8496883279195
Solyc01g094750.5.1	23	0.000292933241983995	24.3414634146341	22.9510254378656	0.671617151741025	9.62858638450541
Solyc01g094790.3.1	19	0.00077647819928295	24.7950310559006	19.2488022910155	1.27154902351882	13.7933909615677
Solyc01g094800.4.1	1	0.00613204999502968	23.4823529411765	1.48573009327127	0.204091950430536	11.3535729429936
Solyc01g094820.3.1	8	0.00330777895527302	22.5536723163842	8.40668813021267	0.41442811710489	6.81450381232137
Solyc01g094830.4.1	10	0.000435186071259754	24.1939393939394	9.9233492247823	1.51812658824541	8.02855352844169
Solyc01g094850.3.1	14	0.0141472554797946	24	14.1723467142788	0.502337496964438	4.61088764748174
Solyc01g094920.4.1	22	0.000126193589416799	23.7619047619048	22.2390438024004	0.453929323747192	10.418966253263
Solyc01g094940.4.1	20	0.000759384684378191	23.9041916167665	19.8935118927354	0.828032444502441	11.0022819593594
Solyc01g094960.3.1	8	0.0117905943859562	25.2658227848101	8.45254777614112	0.326769143753422	7.6422144630044
Solyc01g095000.3.1	6	0.00428305705803661	23.3450292397661	5.7950494371216	0.915665799178287	8.88308667761077
Solyc01g095030.3.1	23	7.17565695018337e-05	23.6213017751479	23.3130640634931	1.56332204629312	8.0010921101186
Solyc01g095040.3.1	23	0.00023604089562283	24.0481927710843	22.506063529808	0.429055554932037	9.86453218280714
Solyc01g095070.5.1	22	7.17565695018337e-05	24.1939393939394	21.9494374514786	1.50044847186321	10.0242099854648
Solyc01g095120.3.1	11	0.0078072389442886	24.95	11.0355180771598	0.206463662854375	9.11945941059321
Solyc01g095160.3.1	10	0.0202672068457429	25.5897435897436	10.0467174100582	0.606594819762845	6.10638554656525
Solyc01g095210.3.1	9	0.000870160745436144	23.4823529411765	9.33845738205425	0.390708991493601	9.85536666255195
Solyc01g095240.4.1	23	0.000103756776605695	24.3414634146341	22.9812851855915	1.98176247605339	6.75216948501311
Solyc01g095270.3.1	9	0.00188420017011942	24.641975308642	8.57464327920702	1.26096783364388	8.04573751050671
Solyc01g095280.4.1	1	0.0013163719053605	22.9425287356322	0.921206817801642	0.281812519169272	10.1041671745449
Solyc01g095290.4.1	9	0.0198697690708846	24.4907975460123	8.89497332824124	0.370977191605198	7.25149728931684
Solyc01g095360.2.1	4	0.0385597034031346	24	3.82657561981121	0.394845541674182	5.22477550790409
Solyc01g095460.3.1	23	0.0239168534073971	23.2093023255814	22.5876031624474	0.521400335136117	8.46594278008151
Solyc01g095490.3.1	2	0.0416485548591807	22.9425287356322	2.32240118856581	0.324202404444256	8.87670574548359
Solyc01g095580.3.1	21	0.00143451974638375	24.7950310559006	20.7657874484807	0.722134471850954	11.0298798039796
Solyc01g095590.3.1	3	0.0143837728515568	24	3.04581551306573	0.225085179785439	8.89857479134852
Solyc01g095610.4.1	8	0.0290252413356464	24.95	7.88672819840477	0.559099240766599	8.4409786370578
Solyc01g095630.3.1	13	0.0233373602314493	24.641975308642	13.0765947382855	0.584180288755934	8.5407786534605
Solyc01g095680.2.1	12	0.00212502079469247	24.0481927710843	12.4356002018159	1.17694483944805	9.17302682523017
Solyc01g095690.2.1	22	0.000389335139486844	23.7619047619048	22.1361186489841	1.06806157833333	9.51528716899258
Solyc01g095720.3.1	2	0.000966701221582291	22.6818181818182	2.07622642888503	0.705742579729528	6.32947365028202
Solyc01g095730.4.1	23	0.0241673195219052	24.641975308642	23.2271831832165	0.23224123823641	9.37518468515635
Solyc01g095740.5.1	14	0.0143126850545033	23.6213017751479	14.3924366247116	0.496211585767067	11.4083277944084
Solyc01g095890.4.1	23	0.00460276656282717	24.7950310559006	22.8334936955092	0.392982678859936	9.29191335291097
Solyc01g095895.1.1	19	0.0124592412142322	24.4907975460123	19.255662753737	0.50274612391173	6.4065585618361
Solyc01g095930.4.1	19	0.0486558103701554	24	18.8576363285174	0.334330524602711	5.61409257774133
Solyc01g095980.3.1	23	0.000489589890179765	24.3414634146341	23.063278748128	0.613218120094007	10.5133202192791
Solyc01g095990.3.1	21	0.00364815237721116	22.3016759776536	20.8432286457582	0.238863598757229	10.5484849354761
Solyc01g096020.4.1	19	0.00284314850174536	23.9041916167665	19.0988829590036	0.476062729010171	8.01641506034079
Solyc01g096040.5.1	11	0.000365476558622295	23.9041916167665	10.7822764703867	1.43871164758351	9.76407902509502
Solyc01g096080.3.1	17	0.00505706334159795	23.7619047619048	17.277548323201	0.670383122807534	9.28664036513302
Solyc01g096100.2.1	9	0.00102126448734156	23.4823529411765	8.81281568427837	1.04112916524314	9.82655410558477
Solyc01g096110.3.1	17	0.04470920919066	23.6213017751479	17.4976462111889	0.127545317144693	10.4987924604945
Solyc01g096200.4.1	10	0.000196997056339472	24.95	9.88084479156635	0.78352628991656	8.04823510441126
Solyc01g096230.4.1	22	0.00023604089562283	23.7619047619048	22.3542679551815	1.05641316593925	7.93390564752849
Solyc01g096250.2.1	11	0.0136860444724735	24.3414634146341	10.8851979923043	1.0351130370255	6.82921646594089
Solyc01g096260.5.1	12	0.0220287438528516	23.7619047619048	11.5067236217681	0.494511253037795	5.29053007068105
Solyc01g096320.3.1	22	0.0263375374946037	23.7619047619048	22.2413933528027	0.877674605661776	5.7745639543714
Solyc01g096350.3.1	23	0.000651665149114423	24	22.9364404685754	0.224924133175802	8.53995260067865
Solyc01g096360.3.1	9	0.00329626390846556	24	8.96829641956918	0.381040287928243	10.9386347005228
Solyc01g096390.4.1	9	0.00434473033092125	24.4907975460123	9.44989048555718	0.224604546584471	10.1167657491221
Solyc01g096400.5.1	11	0.000550203150398749	24.0481927710843	10.9034102490195	1.402999098293	8.77167656306579
Solyc01g096440.4.1	10	0.00045013435047263	25.2658227848101	10.242135236819	0.692859970939277	5.83331596963182
Solyc01g096500.3.1	20	0.00175918577387532	24.7950310559006	19.8452273285661	0.399950708813279	10.8610840572855
Solyc01g096520.3.1	19	0.00629040495434834	25.1069182389937	18.9102006429746	0.247076774669882	9.23145353453018
Solyc01g096540.4.1	19	0.00624451485125667	23.2093023255814	18.6985887000173	0.477566449916365	10.9722354361941
Solyc01g096660.3.1	1	0.00192487060085885	24.1939393939394	1.15422103041163	0.776398309171543	12.5044040391073
Solyc01g096670.5.1	3	0.00170704508443549	22.9425287356322	2.54573927927454	0.493282274663459	7.67480012128117
Solyc01g096680.4.1	7	0.0106761407983717	25.4267515923567	6.59558909433089	0.63263288536625	6.89832950547153
Solyc01g096740.4.1	20	0.000325752920929778	25.4267515923567	20.268997288474	1.14702967880524	6.38077118725639
Solyc01g096790.4.1	9	0.0225232982574138	24.3414634146341	9.40698000878688	1.22290423116613	4.9014796483999
Solyc01g096830.3.1	11	0.000607120498338008	24.3414634146341	10.5453395299169	0.404692681274453	10.4432090509535
Solyc01g096870.5.1	20	0.00593653620689693	25.2658227848101	19.9313336321858	0.220141852541663	12.7560894305278
Solyc01g096900.3.1	17	0.0168079787207691	22.8114285714286	16.8230099636721	0.393709878197817	10.4313979201347
Solyc01g096980.3.1	12	0.0259136926922644	24.0481927710843	11.8734311722604	0.354048325214307	5.95805449416021
Solyc01g097000.3.1	10	0.000515707500930751	24.1939393939394	9.50379646835822	1.73987269608494	8.81714742437737
Solyc01g097010.3.1	19	0.00237620615485156	22.8114285714286	19.3875054360443	0.40255209373801	10.2626322814601
Solyc01g097110.2.1	8	0.000264157235606379	25.7548387096774	7.65867646722609	0.590772868911585	7.61037038054248
Solyc01g097120.3.1	1	0.00109226842028562	24.95	24.5231231595755	0.530895608737577	9.75648835113708
Solyc01g097130.4.1	13	0.00409204216168595	22.8114285714286	12.5005642334779	0.225212958555425	8.79607579844209
Solyc01g097150.5.1	10	0.00176533652388785	23.2093023255814	10.1405859296585	1.14829227440245	5.43272431637111
Solyc01g097160.3.1	18	0.0105878376286941	23.0751445086705	18.0692756798918	0.377144731849111	10.4106417929034
Solyc01g097290.4.1	20	0.0011796409310071	24	20.2065445810131	0.62213106809238	11.049147993274
Solyc01g097300.4.1	18	0.00460276656282717	25.9220779220779	18.2803871177774	0.207867952501544	8.99979379035823
Solyc01g097310.3.1	0	0.0071358460634574	24.641975308642	24.2395760347771	0.204832147974968	10.8224446147028
Solyc01g097320.3.1	23	0.00192744041661566	23.2093023255814	22.968830183578	0.416335998110111	9.54519808776017
Solyc01g097330.3.1	20	0.000942490187544997	24.0481927710843	20.1387309566634	0.880955923002798	10.2919247890712
Solyc01g097340.3.1	19	0.0104043529584487	25.5897435897436	19.2579666148926	0.829811328887704	12.9625251149875
Solyc01g097350.5.1	20	0.00656323963536026	24	20.3254464120694	0.241089518744025	7.3020794332863
Solyc01g097450.3.1	21	0.0284187330669072	22.9425287356322	21.1671111481277	0.148210109320807	9.90419443180933
Solyc01g097600.2.1	13	0.00577381696286026	23.9041916167665	12.722968517999	0.403824094516662	8.92446842908934
Solyc01g097610.4.1	7	0.010362667843263	22.5536723163842	6.89632830159542	0.290191054693972	7.18698452898522
Solyc01g097670.4.1	13	0.00327416700367898	24.1939393939394	12.688428483314	1.31680210107249	7.17191675014413
Solyc01g097730.4.1	11	0.0164596848831774	22.5536723163842	11.1861045953127	0.265634321785694	7.75969433762952
Solyc01g097790.3.1	11	0.00188659545568073	23.2093023255814	11.4778761981823	0.304243304377182	8.40720704481617
Solyc01g097800.3.1	8	0.00083612687611325	24.0481927710843	7.84220516005616	0.485437509847687	8.28966795071327
Solyc01g097860.4.1	7	0.002687706877037	22.5536723163842	6.96842892277172	0.817625347958502	11.7058285459552
Solyc01g097880.4.1	20	0.00407213963426934	23.2093023255814	19.5396617138758	0.358930034016149	10.2282319831717
Solyc01g097910.2.1	20	0.00291292710747866	24.4907975460123	19.5524728705124	0.452304336106311	12.1617827275297
Solyc01g098040.3.1	7	0.00766357213224618	24	7.23932958213683	0.145808108733299	8.953270845326
Solyc01g098080.3.1	23	0.000331029984406515	24.4907975460123	22.8540234817678	1.04228744845022	8.71808554794956
Solyc01g098090.3.1	19	0.0209375309115506	24.7950310559006	19.4588648865911	0.194378389631708	10.5020056126425
Solyc01g098110.5.1	7	0.00934314748541882	23.7619047619048	6.94262095316514	0.284579991998404	10.6969001212943
Solyc01g098160.3.1	1	0.000642220804948156	23.0751445086705	1.3617246069519	0.457532517186685	10.6979747498269
Solyc01g098170.3.1	10	0.00560191107985913	23.3450292397661	9.80293444007622	0.188386026702288	9.46372965766022
Solyc01g098190.3.1	9	0.00037229398990388	23.6213017751479	9.28550172833717	1.15890700325712	10.0684802299203
Solyc01g098390.3.1	22	0.0007702569163738	24.0481927710843	22.2294410947278	0.485028994842085	8.09403669262352
Solyc01g098400.3.1	1	0.0369301630697117	25.7548387096774	1.17840905990121	0.698756153932371	5.1380118859029
Solyc01g098410.4.1	6	0.0358180342806099	22.6818181818182	5.72912131098741	0.440988509142857	7.49351844196776
Solyc01g098430.3.1	4	0.00524894500721625	22.8114285714286	3.8204411723578	0.927803587864891	9.71107178551062
Solyc01g098450.4.1	23	0.012411971096808	24.641975308642	22.9229876884759	0.353626335843713	8.41592702337047
Solyc01g098480.4.1	11	0.00366260674647099	24.4907975460123	11.0860854228173	0.857760086700092	5.8498991103084
Solyc01g098560.3.1	5	0.00564667698592283	23.0751445086705	5.49511320282104	0.82611675481944	8.72468839295389
Solyc01g098570.2.1	18	0.0199819029516129	24.95	18.322117267299	0.676516938984439	7.73131146317226
Solyc01g098640.3.1	22	0.00294216329085726	25.2658227848101	22.1671675646302	0.305196618830575	13.4806807260284
Solyc01g098730.2.1	11	0.00330802669384633	23.2093023255814	10.5761026375884	0.193892172067877	7.39178977792445
Solyc01g098760.4.1	14	0.0430741114679803	22.3016759776536	14.1765374583519	0.236099150769726	10.9210128718366
Solyc01g098840.3.1	21	0.000376763114769575	24.95	21.331099983282	0.453665770377934	9.75167429750078
Solyc01g098870.3.1	22	0.0188919004890309	24.3414634146341	22.443928171023	0.153910706003747	10.5831095161115
Solyc01g098930.3.1	11	0.00140666648681184	23.7619047619048	10.856827704565	0.531857036348082	5.61681242776407
Solyc01g098980.5.1	7	0.000752178467269245	25.4267515923567	7.18605795331856	0.657705758625739	6.26113186203297
Solyc01g099010.3.1	4	0.00452215040614979	22.8114285714286	4.03586638897517	1.16304577884538	5.91511341676451
Solyc01g099020.3.1	9	0.0427540253203584	22.3016759776536	9.38304050082804	0.599675342380717	11.5113530267647
Solyc01g099090.3.1	9	0.000597914683056848	24.3414634146341	9.28560063873994	0.656517805855646	8.83361680875535
Solyc01g099130.3.1	23	0.000804079734612659	24.1939393939394	22.9533206755752	0.60224978482925	8.46896284350661
Solyc01g099140.4.1	1	0.001102803955401	23.6213017751479	1.05691014250817	0.860606231787763	9.29353930630101
Solyc01g099250.3.1	8	0.000798389948006073	25.1069182389937	8.21183240149927	0.854109592512745	4.84445682863446
Solyc01g099260.3.1	9	0.000854050804998985	23.7619047619048	8.96363857903045	0.94650879736256	9.23392996498969
Solyc01g099340.3.1	22	0.00392362646040666	24.1939393939394	21.7843269052466	0.580344291894819	7.14741226640523
Solyc01g099520.3.1	21	7.30895959149087e-05	24.641975308642	20.7710244943347	0.689020524514649	8.95671466717034
Solyc01g099700.3.1	11	0.00515615320106013	24.3414634146341	11.1303172071673	0.241327624166052	8.78751672490743
Solyc01g099710.4.1	9	0.00122522701995546	24.1939393939394	9.22365020613967	1.41226646383462	7.96914215113498
Solyc01g099750.2.1	10	0.00176669895959987	23.2093023255814	10.4940549855621	1.28324020251782	9.0759573728631
Solyc01g099790.3.1	19	0.00217472976687366	25.4267515923567	18.6530660173525	0.524827144139144	10.3785141536556
Solyc01g099820.3.1	0	0.000418548804093126	22.5536723163842	0.41740293050064	0.500061293238386	5.09014375986425
Solyc01g099840.3.1	5	0.00542008867127153	23.2093023255814	5.31772590461854	0.451142133643489	10.3077913021175
Solyc01g099880.5.1	1	0.00308320393567846	24.0481927710843	0.608564474662205	0.579943265404239	6.53673981399956
Solyc01g099910.5.1	9	0.00121174329631544	25.2658227848101	8.54076228110281	0.399393697139699	7.59680374240669
Solyc01g099940.3.1	11	0.0300935010074881	22.0552486187845	10.8575758757815	0.564185081631122	5.72078961400977
Solyc01g099980.4.1	10	0.00076946985526152	23.9041916167665	9.55851129439429	1.52458772688582	6.39758114469831
Solyc01g100010.3.1	10	0.0125629668396069	25.4267515923567	9.55321543967696	0.474976725676378	5.35354375359718
Solyc01g100030.5.1.1	6	0.0025460226681106	24.95	5.89025164627622	1.0727997188487	7.95243878276849
Solyc01g100040.3.1	3	0.00324813942578957	22.5536723163842	3.39905278357291	0.894265240328937	9.49434664326988
Solyc01g100050.3.1	21	0.000233524712221834	24	21.4339221494741	0.646583153102287	11.4298485229478
Solyc01g100080.3.1	15	0.0249964386507189	22.9425287356322	15.0164251502824	0.500037419276424	7.28854368265959
Solyc01g100100.4.1	23	0.00200051450008251	23.0751445086705	22.9547994614276	0.479736961570917	4.18940443785584
Solyc01g100110.4.1	19	0.00260241451774218	23.6213017751479	19.4754898210272	0.408213210035077	11.4254494032251
Solyc01g100140.4.1	20	0.00129127822080621	24.95	19.9895536812532	0.823432233277582	8.97849622985818
Solyc01g100160.3.1	20	0.00101053402185771	24.7950310559006	20.2442601769792	0.872829124591328	9.66742016608769
Solyc01g100190.4.1	11	0.000115601127855489	24.0481927710843	11.3793395272459	0.568925309767417	8.08649984622663
Solyc01g100210.3.1	14	0.00757215466098152	25.2658227848101	13.6198078684648	0.294457845545545	6.89864174377951
Solyc01g100260.4.1	0	0.0041409130997312	24.641975308642	23.5927403270592	0.320306282774591	8.39249388513427
Solyc01g100270.4.1	9	0.0158774295607303	24.0481927710843	9.25496196011585	0.665493390262531	7.89090762132147
Solyc01g100280.4.1	7	0.000973799198570109	25.9220779220779	6.5501663985698	0.502662732575779	6.54066907100392
Solyc01g100320.3.1	7	0.00503328535607021	25.2658227848101	6.90423998633398	0.440918533322596	10.5907495388071
Solyc01g100350.3.1	22	0.00214174768659619	23.4823529411765	22.2690431493572	0.432953755059834	10.6533406256605
Solyc01g100370.3.1	0	0.000314597419301078	23.7619047619048	23.7003073660867	0.70154188404526	6.79401939348999
Solyc01g100380.4.1	7	0.00243879343578626	24.641975308642	7.22504746372293	0.596428410605173	12.6624852975514
Solyc01g100400.3.1	9	0.000234934394131084	25.7548387096774	8.78198382993609	0.502212842104659	7.65322254019353
Solyc01g100420.3.1	11	0.000601745803730802	24.95	11.1444983873632	0.742168876621998	6.79314106656097
Solyc01g100480.3.1	9	0.00207636548074732	24.95	9.14120141538344	0.663908009986036	8.34036124226026
Solyc01g100600.4.1	17	0.0111259350339878	22.5536723163842	17.1374807159789	0.674532944553335	5.9133834676848
Solyc01g100610.3.1	22	0.000990360426363692	24.1939393939394	21.7636027735122	0.560008688573914	10.8443653417504
Solyc01g100730.3.1	12	0.00250809511093775	23.4823529411765	11.6540298125593	0.441323991335529	7.07920306138901
Solyc01g100750.2.1	21	0.0040604129033509	23.6213017751479	21.2948170555221	0.6033029810668	7.71751091011816
Solyc01g100760.2.1	17	0.0458351485252184	24	17.4715505197987	0.407069107500689	9.61482827174397
Solyc01g100810.3.1	21	0.0013744724699668	24.1939393939394	20.9755986652489	1.5867212872451	9.55548155107853
Solyc01g100820.3.1	19	0.0304344019692854	23.2093023255814	19.3229269303237	0.162535932100514	8.72550976070086
Solyc01g100850.3.1	1	0.0104261545082168	25.7548387096774	24.8431388407603	0.285089418965123	8.95021042040903
Solyc01g100860.3.1	23	0.000768936760008779	24.0481927710843	22.9457922761312	0.197637133818236	11.7854081567576
Solyc01g100870.3.1	23	0.000324806688293153	25.1069182389937	22.5243702056727	0.22744703607423	12.2401850688274
Solyc01g100910.3.1	4	0.00540804366107818	24.7950310559006	4.12474975071945	0.894364604389864	8.32668068583878
Solyc01g100930.3.1	6	0.00469882188475968	22.0552486187845	6.45171724631534	0.839916405542586	7.72180963930456
Solyc01g100960.3.1	7	0.0221452693634935	24.4907975460123	7.26571692808353	0.537924835659754	8.16160051634946
Solyc01g101000.3.1	0	0.000428007114305899	24	23.9989004431776	0.601901788538077	12.1951432664571
Solyc01g101020.4.1	8	0.0207284271566492	24	7.94841606176234	0.291844836806588	10.6152229129995
Solyc01g101030.4.1	5	0.0064409686929236	24	5.33306850968774	0.474730415303675	8.42315923297872
Solyc01g101100.4.1	21	0.0017268604755871	24.641975308642	20.5472963479198	0.644583621161521	11.6907381371753
Solyc01g101130.3.1	1	0.00128622165873352	22.9425287356322	0.602628346277276	0.507084879118281	8.43752069562399
Solyc01g101150.3.1	11	0.0315613066817401	24.1939393939394	10.637943047006	0.231761526349301	6.98043234841676
Solyc01g102270.2.1	1	0.000594122487406297	23.0751445086705	0.989526511577626	1.05364781934772	7.3038657391466
Solyc01g102350.3.1	20	0.00127254047964796	23.4823529411765	19.8901460771086	0.649981805202017	9.74061518672419
Solyc01g102440.3.1	22	0.00177249345723751	23.3450292397661	22.4653183314567	0.363914373040434	6.99026626043635
Solyc01g102450.3.1	23	0.000745462796883077	23.0751445086705	22.6571806143419	0.633188405689536	5.88701210246894
Solyc01g102460.4.1	22	0.000419339884808751	23.7619047619048	21.9999167211613	0.564940184749419	7.58790371773438
Solyc01g102470.2.1	10	0.000810237766440309	24.641975308642	10.2791772801892	0.899494895104671	7.42672800225033
Solyc01g102480.3.1	23	0.0002125723500399	24.3414634146341	22.8001285841218	0.251830378231571	9.09159433653123
Solyc01g102510.4.1	20	0.00564667698592283	25.7548387096774	20.4257510503637	0.116066350982971	10.5712194635971
Solyc01g102550.4.1	15	0.0244807854255607	22.6818181818182	15.0618676549272	0.312475048141324	7.64011314531728
Solyc01g102580.3.1	22	1.09675112185403e-05	24.4907975460123	22.0740390591858	0.733766375033642	12.3112461943604
Solyc01g102690.4.1	11	0.00409639044211911	24.7950310559006	10.9969373494752	0.738555016892839	5.7952602642973
Solyc01g102700.4.1	9	0.00194927277453404	24.641975308642	8.55717347721892	1.31293258166396	8.56467152857868
Solyc01g102710.2.1	11	0.0189256112584299	23.2093023255814	10.9108692402565	0.562915950731123	10.3946559157919
Solyc01g102740.3.1	7	0.00547159304972043	24.0481927710843	6.67411362392158	1.08691935228645	8.2031828831585
Solyc01g102750.3.1	9	0.00399893189749072	24.7950310559006	8.52226386062805	0.4358038531611	9.08037920577747
Solyc01g102790.3.1	12	0.00843890869393648	24.0481927710843	12.4343802638863	1.06861509396606	6.30247230338955
Solyc01g102810.3.1	10	0.000329787012902853	23.3450292397661	9.93036547175836	0.278214836143753	9.11362204218931
Solyc01g102850.3.1	1	0.000488095602875305	23.0751445086705	0.717543164626417	0.960510436594165	7.27068599987959
Solyc01g102980.3.1	23	0.0203485513479777	23.7619047619048	23.1296100100755	0.44298179645679	7.65894051587312
Solyc01g103050.3.1	0	0.000989927527191573	23.7619047619048	23.558963481696	0.666353089793238	10.7900670249313
Solyc01g103100.3.1	9	0.0363293956840393	24	9.47475435106382	0.16701191844195	7.78268217043109
Solyc01g103110.3.1	0	0.00103653991654691	23.4823529411765	0.120363823585076	0.480868249972666	10.5492547570398
Solyc01g103200.5.1	0	0.00123598144675693	22.8114285714286	0.255971111175633	0.45265764248063	10.887546302787
Solyc01g103230.3.1	12	0.00592676640286934	23.7619047619048	12.3192770726827	0.404654141186924	8.70834961753009
Solyc01g103350.3.1	7	0.0010349517457833	24.3414634146341	7.0480222614667	1.06565283713416	8.29711426205695
Solyc01g103410.3.1	23	0.0010298220143332	24.641975308642	22.6356320912974	0.510538560462057	10.9217180896377
Solyc01g103420.4.1	21	0.00312958235130355	24.95	20.6722982816995	0.217517579283297	9.53918475401585
Solyc01g103460.2.1	21	0.00090977879706524	24	20.5024900600059	0.377213764628578	7.61484613915337
Solyc01g103640.5.1	11	0.00363314833181794	24.4907975460123	11.2275637765492	0.467849655829939	6.01714357124982
Solyc01g103660.4.1	2	0.0060278936879889	24.0481927710843	1.63098238494845	0.569597125176377	6.95691692696748
Solyc01g103750.5.1	5	0.0232176178934933	22.5536723163842	5.08128569423021	0.269535111097248	11.5081612680455
Solyc01g103760.3.1	0	0.0386202563394208	24.95	23.8170522686665	0.196585500089798	9.93270195667859
Solyc01g103890.3.1	20	0.000634202770459091	25.5897435897436	20.3040961155336	0.508673535966035	9.97170210766271
Solyc01g103940.3.1	14	0.00972677125677245	23.0751445086705	14.0517147007678	0.685466458334801	10.4961427648765
Solyc01g103960.3.1	8	0.000749653242710602	25.1069182389937	7.87944707290098	0.603096268783944	7.76884805474004
Solyc01g103970.4.1	10	0.00089306019403308	24.7950310559006	10.204366987826	0.865447112867955	7.13748841293327
Solyc01g103980.4.1	17	0.0106881544945163	23.2093023255814	17.0641175359597	0.322126730630784	8.84806665737479
Solyc01g103990.3.1	20	0.000797905044531433	24	20.4550089367089	1.36993671422222	11.0548295124799
Solyc01g104030.3.1	19	0.00544278570073717	24.95	18.6719340422616	0.463860880032102	10.3831643647618
Solyc01g104090.4.1	11	0.036242970270113	25.9220779220779	11.2635904556479	0.495313392190238	4.66899079879394
Solyc01g104140.3.1	11	0.00498351746894685	23.4823529411765	11.4994027359379	0.754315396182489	9.41559395671467
Solyc01g104270.4.1	19	0.0101840743559913	24.0481927710843	18.818623988194	0.45364350504652	12.1211572572397
Solyc01g104410.4.1	10	0.000314597419301078	24.0481927710843	9.82668593340155	0.765313749352611	7.84313248739431
Solyc01g104460.5.1	7	0.022973065816193	23.4823529411765	6.64242856466811	0.208844530088724	7.72728719332022
Solyc01g104500.2.1	21	0.00216523273285893	24.0481927710843	20.5407681591205	0.620756648990155	9.41083635535565
Solyc01g104660.3.1	22	0.000282600501046718	24	21.7435723958916	0.755473599861243	9.01022294551791
Solyc01g104710.3.1	20	0.046247338514325	24.0481927710843	19.507153718954	0.508167083192792	5.02739735864213
Solyc01g104770.4.1	2	0.00739404171070656	22.8114285714286	2.39660835174424	0.729223448204385	9.70071579734422
Solyc01g104850.3.1	20	0.0259880419653631	23.4823529411765	20.3381831624073	0.48106033265547	5.20033345572548
Solyc01g104880.3.1	21	0.00272836077175131	25.7548387096774	21.1914040689943	0.358020234385678	9.54505055515126
Solyc01g104910.3.1	1	0.00411239306636075	23.0751445086705	0.834352613119089	0.530418027517475	10.6376686435134
Solyc01g105020.3.1	7	0.00141467636487168	22.3016759776536	7.37433969372051	0.811782629262249	11.7112100812695
Solyc01g105040.3.1	2	0.0140284885500865	23.6213017751479	2.14508741573472	0.655188140702544	8.10881785221836
Solyc01g105060.3.1	18	0.0165169821160531	22.5536723163842	18.395191208148	0.406206166384778	9.29755518333411
Solyc01g105240.3.1	7	0.0367729532152356	24.0481927710843	6.53348631227741	0.174142810472977	9.13245215736956
Solyc01g105270.4.1	9	0.000297847087721098	24.3414634146341	8.55955122855454	0.83167201563282	6.21985862089948
Solyc01g105290.3.1	21	0.000422062091881554	24.3414634146341	20.8727683808425	1.3578306929113	9.75822142183488
Solyc01g105387.1.1	4	0.00226443301222963	22.5536723163842	4.20298580084144	1.49853426964134	5.82115845272637
Solyc01g105500.4.1	23	0.00186146717577233	25.7548387096774	22.6932038502858	0.659459805680133	5.28199058363746
Solyc01g105520.3.1	4	0.0295257340211406	25.1069182389937	3.65013792959877	0.405956899192463	6.0486735004166
Solyc01g105540.5.1	22	0.00793247905408619	25.4267515923567	21.8388957402463	0.351433196998065	10.4073378702911
Solyc01g105560.3.1	20	0.0269994995206334	24.0481927710843	20.0737120696703	0.44078780518339	11.1109460976713
Solyc01g105660.4.1	8	0.000913730793432383	25.2658227848101	8.4717853480155	0.979948347010456	4.95234376997713
Solyc01g105710.3.1	11	0.00178407058578027	23.6213017751479	10.5247471914049	0.341346319787457	10.3491730291012
Solyc01g105720.2.1	4	0.0316508207065142	24	3.86971381580357	0.591363495374262	10.0948256258896
Solyc01g105780.4.1	7	0.00201838483406779	24.7950310559006	6.51040491861765	0.376708550420493	8.43115150156118
Solyc01g105970.3.1	19	0.00164174971273424	24.3414634146341	19.2082742615302	0.706550595208094	9.77795236898729
Solyc01g106010.3.1	14	0.0211332994952837	23.7619047619048	14.4611351663473	0.309637682789076	10.9633418239397
Solyc01g106020.3.1	20	0.0217428736878229	22.5536723163842	19.990069379965	0.24907648635403	9.0669263425009
Solyc01g106060.3.1	17	0.0141472554797946	22.8114285714286	17.4927505607677	1.0397361853612	7.98247889875152
Solyc01g106080.4.1	11	0.0020170140331682	24.95	10.9090563459874	0.481455914696306	9.93600019981743
Solyc01g106100.2.1	10	0.00677508603861094	23.9041916167665	9.85579283457909	0.3889404912661	7.16665594638337
Solyc01g106220.5.1	16	0.0474290217774884	22.0552486187845	16.4091041311421	0.402074875794055	9.60680823769377
Solyc01g106360.3.1	11	0.00203933865581742	22.8114285714286	11.3806689343266	0.386805005781775	9.57175039915861
Solyc01g106370.3.1	12	0.0416907616889638	23.4823529411765	12.1330139485368	0.215790972152897	7.06461245069133
Solyc01g106400.3.1	14	0.0379972060424048	23.0751445086705	14.4374249523384	0.422402896602091	8.95742897494899
Solyc01g106450.3.1	13	0.00352709326807135	23.7619047619048	12.5154657343186	0.543310337741584	10.138147122764
Solyc01g106470.3.1	6	0.00233500961048644	22.0552486187845	5.71560132507891	1.21826559330648	8.99237073428719
Solyc01g106580.4.1	9	0.00111701140295416	23.9041916167665	9.15246156148605	0.632094268877315	9.7444204609729
Solyc01g106590.4.1	11	0.00187616858425845	23.6213017751479	10.9131242179994	0.784886889345464	6.91243081070871
Solyc01g106690.3.1	2	0.0120923990014336	23.4823529411765	1.75892629110036	0.919145629965459	9.58509304297228
Solyc01g106740.5.1	18	0.00767337484284524	23.6213017751479	17.925659047077	0.220162851157927	11.5714840140718
Solyc01g106790.3.1	3	0.0016785926749177	22.9425287356322	2.59711155329056	0.973317123935635	10.6735912737912
Solyc01g106820.3.1	3	0.0200731186486012	22.9425287356322	3.03613425698391	0.791434423836751	5.56127087151025
Solyc01g106880.3.1	10	0.0270712294763546	24.641975308642	10.189409662101	0.194882351183155	8.25511103764448
Solyc01g106900.3.1	22	0.0084307540000082	24.4907975460123	21.5372701157083	0.255412064332051	10.0755657222392
Solyc01g107080.3.1	10	0.00901606371974159	23.7619047619048	10.4684503593575	1.51581448700884	4.85949548465567
Solyc01g107180.3.1	6	0.00543593375868129	22.8114285714286	6.48362279123677	0.622667124811486	10.1477151694545
Solyc01g107240.4.1	22	0.0115974870639477	23.7619047619048	21.9408886942601	0.709466337403802	6.59409912927391
Solyc01g107320.3.1	9	0.00191308611136497	22.9425287356322	8.87111219168601	1.18858817816853	8.60708606081633
Solyc01g107330.5.1	15	0.00574324950030648	23.2093023255814	14.8889377239124	0.457920921076865	11.0951789960916
Solyc01g107350.3.1	20	0.00313641832105954	23.7619047619048	20.1336029899019	0.407447090671913	9.98987605902707
Solyc01g107520.3.1	12	0.032283971827301	25.9220779220779	12.2631056271485	0.280964384875535	4.02197604579807
Solyc01g107550.3.1	2	0.0114726289903927	22.8114285714286	1.69238735082606	0.363318452172422	9.90001334748474
Solyc01g107590.3.1	23	0.000205026069734906	24.95	23.0626690028381	0.592757008902754	10.7745500207019
Solyc01g107650.3.1	6	0.00469110823268367	22.4269662921348	5.95583319955663	0.514217349777213	10.6393750260987
Solyc01g107750.3.1	22	0.0116270506844578	24.1939393939394	21.6334607790876	0.205606302003643	10.460897134308
Solyc01g107880.3.1	21	0.00153731540107415	25.4267515923567	21.3823291416839	0.276983556966408	11.3975929798208
Solyc01g107900.3.1	23	7.64046254033979e-05	24.1939393939394	22.7771067931995	1.32750179089721	10.3100484068963
Solyc01g107980.3.1	4	0.00328524590098383	22.4269662921348	3.77699395886999	0.564560267679828	7.09078993956727
Solyc01g108070.4.1	12	0.00277036828296456	23.9041916167665	12.1629462589252	0.424444168229264	9.8034802008948
Solyc01g108100.3.1	11	0.018375606856221	24.3414634146341	11.4622207666875	1.38740702733098	5.64048310222038
Solyc01g108110.4.1	12	0.00236639959786393	23.7619047619048	12.1202735484366	0.330619021959882	7.95592660320169
Solyc01g108130.5.1	1	0.00141124893188097	23.3450292397661	0.630709585660392	0.300658882520178	7.82797970338154
Solyc01g108140.5.1	14	0.0120380851947739	22.5536723163842	14.1697652057331	0.357327082293556	6.42202184078675
Solyc01g108170.3.1	9	0.00114123148113894	22.9425287356322	9.27619485256652	0.582053777510919	6.89486741870524
Solyc01g108210.4.1	4	0.00828832097521899	23.6213017751479	3.50445358185765	1.38317513431814	6.50589381048458
Solyc01g108230.3.1	4	0.00654201682888594	22.9425287356322	3.97219761925217	0.220578703491924	8.78651799798386
Solyc01g108260.4.1	20	0.0414525411783978	24.1939393939394	19.8397015459129	0.177556133076567	9.05984931299718
Solyc01g108280.3.1	11	0.00106047210631696	23.0751445086705	10.688943862834	0.599444549578076	9.46466345860422
Solyc01g108330.2.1	10	0.00704799372056409	24.3414634146341	10.3560383531756	1.20370893447948	5.46612869002907
Solyc01g108390.3.1	17	0.00736727761067588	23.2093023255814	17.4275475241197	0.923526154507316	8.80235201291838
Solyc01g108400.3.1	21	0.00483584996685261	24.0481927710843	20.8020201537322	0.356707807079459	9.79912960576288
Solyc01g108430.3.1	9	0.0116193290926802	22.6818181818182	9.21855167456131	0.564632666329183	7.78627143474828
Solyc01g108510.3.1	12	0.00134765124902752	24.0481927710843	11.5325521488118	0.627371595870462	7.67819183839684
Solyc01g108513.1.1	8	0.0048762645302066	24.4907975460123	8.19905636575979	1.01925632702535	7.25641524976125
Solyc01g108520.2.1	8	0.00186680815379545	24.7950310559006	8.47867391789099	0.95122015683471	6.13095157344477
Solyc01g108560.4.1	9	0.0216015713417937	24.4907975460123	8.98118640163877	0.258811665678575	4.89414253892761
Solyc01g108610.3.1	13	0.0177479599898069	24.0481927710843	12.9348434151904	0.676462243359685	7.82833597507747
Solyc01g108620.3.1	19	0.0148734841528751	24.1939393939394	19.2759379094664	0.306681657714898	9.04503396522468
Solyc01g108630.3.1	22	0.00353708164299202	23.9041916167665	22.4418420507055	0.59668690943073	14.0962536298466
Solyc01g108900.5.1	12	0.0280431349860674	23.4823529411765	12.2966548077555	0.683761288322434	7.61861819257947
Solyc01g109100.2.1	9	0.00918825048281932	24.4907975460123	9.2029839389918	1.7613591353984	6.61895272759013
Solyc01g109120.3.1	0	0.0242148748374474	24.7950310559006	24.1142194353542	0.263688883703796	6.02083686759844
Solyc01g109130.3.1	11	0.0447767173925767	24.3414634146341	11.0071956728926	0.225073179179585	7.94726775334098
Solyc01g109180.4.1	23	0.000930776646016583	24.1939393939394	23.0444556246285	0.257302916233933	9.40245712090353
Solyc01g109200.4.1	21	0.00410866737217468	24.95	21.0734515574288	0.531462970576749	8.37877319570733
Solyc01g109250.3.1	20	0.0170256627152201	25.1069182389937	19.5703770176359	0.878561684636645	6.64073777881137
Solyc01g109260.3.1	0	0.00107779286179825	23.2093023255814	0.398202217194249	0.414265552343961	9.46701654784893
Solyc01g109280.3.1	21	0.00185348794886869	25.5897435897436	21.4362896064656	0.283132560396645	8.78772730656067
Solyc01g109360.3.1	20	0.00437871300084805	24.0481927710843	20.0575723330761	0.176316670984426	10.9146680336531
Solyc01g109380.3.1	21	0.0229383958241235	23.3450292397661	21.3801831216202	0.292119347814837	6.78580855425761
Solyc01g109400.3.1	20	0.00933315511584572	24	20.4338054608385	0.29870864899214	8.18038574080819
Solyc01g109510.3.1	22	0.0269199703604267	25.1069182389937	22.2312885914799	0.166935138854717	9.37397202127138
Solyc01g109610.5.1	8	0.0229763497394102	23.4823529411765	8.33904814283179	0.214869043483135	7.05328873989731
Solyc01g109630.5.1	10	0.000702047039112691	23.9041916167665	9.73898673270922	1.05333822268114	9.15119799727458
Solyc01g109700.3.1	15	0.00542008867127153	22.4269662921348	15.329911044665	0.277356363999168	11.1139846678076
Solyc01g109770.3.1	23	0.00023604089562283	24	22.7349071669952	0.254881660972766	10.3913903992133
Solyc01g109780.3.1	23	0.000205026069734906	23.9041916167665	23.1366551178017	0.732656990409582	9.79148365923634
Solyc01g109790.3.1	2	0.0442757874242206	24.95	2.41398816330524	0.339992207616854	9.72779618609517
Solyc01g109830.3.1	9	0.0145556666877275	23.2093023255814	8.5666786522331	0.31173272852018	9.45642693744324
Solyc01g109870.3.1	21	4.43807307304312e-05	24.641975308642	20.8104649334482	0.405855836365278	11.248362052707
Solyc01g109880.3.1	9	0.00197293560329198	25.9220779220779	8.67183838324997	0.65680801810965	7.63194278239274
Solyc01g109890.3.1	8	0.00349097771327777	24.1939393939394	7.90087020182534	0.524245545630673	8.86498572520558
Solyc01g109910.4.1	0	0.00185014658643938	23.6213017751479	23.5673281156426	0.370897088655786	7.91613303837529
Solyc01g109940.4.1	1	0.0095150171013751	24.1939393939394	1.10618148206424	0.29422661341345	11.5082271814998
Solyc01g109950.5.1	21	0.00372849193528277	24	20.9686914188684	0.733287899360532	5.2169451103403
Solyc01g109960.3.1	1	0.00101770009350382	22.1777777777778	0.781937368353212	0.363847475993197	9.68136755967462
Solyc01g109970.3.1	22	0.0460778883836749	24.0481927710843	22.3788280463291	0.227749452020733	8.62403290693281
Solyc01g109980.4.1	18	0.00318064612855147	22.6818181818182	18.1371800410141	0.60645749994224	9.19730465157316
Solyc01g110010.3.1	11	0.0050091250023187	24.4907975460123	11.0028400875282	0.667293563576286	6.85162749818209
Solyc01g110020.4.1	8	0.00440649334088013	24.95	7.58987301542098	0.593711449213329	8.01780834266594
Solyc01g110060.3.1	11	0.0069832933935362	23.3450292397661	11.2561492987726	0.436016975696254	9.09539477563097
Solyc01g110120.3.1	22	0.00889214869868669	24.4907975460123	22.4652849229005	0.177037942694966	13.2265624230588
Solyc01g110130.3.1	3	0.00423966936604576	24.641975308642	3.26603538082013	0.692415181244065	10.2785573774702
Solyc01g110160.5.1	19	0.00422181616946966	25.5897435897436	18.8230020938482	0.228047583057355	10.7373689811149
Solyc01g110190.4.1	7	0.00400840753598914	23.7619047619048	7.26184101793947	0.512943579110131	9.46976571550268
Solyc01g110280.3.1	5	0.00669259403295388	22.4269662921348	5.35619851966775	0.4343231591653	9.45964837115371
Solyc01g110290.3.1	3	0.00834933953360087	23.3450292397661	3.43491980569783	0.647686222256986	10.5027973123649
Solyc01g110350.2.1	19	0.00194330132312601	25.9220779220779	19.1832563519988	0.646841357398624	7.33021101453826
Solyc01g110410.3.1	23	0.022049996611555	23.2093023255814	22.8596606390164	0.169335070220672	10.4856169478159
Solyc01g110430.3.1	4	0.00718481059054338	22.8114285714286	4.23599301846337	0.70756644748286	12.1131782667248
Solyc01g110480.4.1	7	0.0032982178495423	23.0751445086705	7.41320477865494	0.316228051627162	10.1163219850139
Solyc01g110490.5.1	18	0.00334741502738274	22.8114285714286	17.62191533799	0.411001170701053	10.2472136642805
Solyc01g110520.3.1	22	1.2769340771851e-05	24.1939393939394	22.0660504679353	1.74337720621863	11.9892327076907
Solyc01g110530.3.1	2	0.0111290015511725	24	2.21340911272498	0.353842015430184	10.2993480196841
Solyc01g110540.3.1	21	0.0150469252831805	25.7548387096774	20.79160317317	0.229539282421205	10.7421823340553
Solyc01g110555.1.1	20	0.00518423135322472	24.95	19.8285483870719	0.365043153450458	8.30260986308866
Solyc01g110570.3.1	5	0.0222184759188405	23.0751445086705	5.35148628860007	0.973782426844197	7.94291995205194
Solyc01g110580.2.1	0	0.00603404397157357	24.641975308642	24.4082204631439	0.461980543741824	9.90487710884662
Solyc01g110610.4.1	6	0.0209557186636185	23.4823529411765	6.48377768785089	0.667284813767076	6.94891195350855
Solyc01g110660.4.1	2	0.0254539191400117	22.8114285714286	2.1702020050618	0.521213139690193	6.39372759478753
Solyc01g110670.3.1	23	0.000126193589416799	23.7619047619048	23.1335183130156	1.61493620240727	6.95505610274606
Solyc01g110680.4.1	23	0.00119615185465395	24	23.0918910683487	1.0155755499091	6.32057465713806
Solyc01g110720.2.1	22	0.0267268294556899	25.4267515923567	22.0929240763026	0.731583020523487	4.92588138646258
Solyc01g110770.2.1	23	0.000442452094374065	24.0481927710843	22.8944542072346	1.30518800075043	6.1491623582222
Solyc01g110870.3.1	11	0.0100485095157516	25.4267515923567	11.3305179910964	0.489924019838295	4.67474134651327
Solyc01g110910.4.1	21	0.0167464071515588	22.4269662921348	21.391461577586	0.383473734702227	4.45884317557511
Solyc01g110920.5.1	21	0.00467148554352498	24.641975308642	21.4006746733895	0.80433972604577	7.93053043131546
Solyc01g110930.1.1	2	0.00748672180816367	22.8114285714286	2.32050699326375	0.625025331613879	4.97822343606204
Solyc01g110940.3.1	2	0.00172095015875353	24	1.82698287195632	1.39077484785424	7.75291697631692
Solyc01g110960.5.1	17	0.00500914196436853	23.4823529411765	17.0125853579878	0.504101560671697	10.950498214215
Solyc01g110990.3.1	22	0.000776416184527734	24.1939393939394	22.4363336471023	0.39448927798927	9.63175197351633
Solyc01g111010.4.1	3	0.0146115677267837	23.0751445086705	3.1543011913836	0.480630907511251	6.09641615826637
Solyc01g111020.3.1	16	0.0388195610328336	24	15.544768928723	0.240808394697449	12.668911651608
Solyc01g111040.4.1	23	0.000212753401345917	24	23.3310847522519	0.988976913227708	9.97899937045562
Solyc01g111060.4.1	22	0.000543330333302872	24.3414634146341	21.7176009930171	0.340151445316249	10.4096105642367
Solyc01g111120.4.1	20	0.0262507264009752	25.5897435897436	20.0680553505623	0.183625276708758	13.00909037468
Solyc01g111130.4.1	13	0.000741462988650984	22.5536723163842	12.7137048505247	0.403246007728595	8.18338132248828
Solyc01g111160.3.1	8	0.00154296611559104	22.9425287356322	7.68899905899554	0.858247564438214	13.7406442031909
Solyc01g111260.2.1	8	0.00468682572199748	22.4269662921348	8.49445877702771	1.30812792149838	8.70172115094788
Solyc01g111400.5.1	23	0.000300969366035515	24.0481927710843	22.8071525129056	1.19740671900203	10.1241401771764
Solyc01g111510.3.1	19	0.0141134724833378	25.7548387096774	19.1520651048578	0.181586777374889	13.1192015514475
Solyc01g111520.3.1	11	0.000284008782931046	23.9041916167665	10.7240375375981	0.664187837789775	11.1574486558611
Solyc01g111550.3.1	8	0.00264382052557738	24.3414634146341	7.74582390989542	0.639132889632198	6.81193255464282
Solyc01g111560.3.1	21	0.00106580041600053	24.3414634146341	21.1702434338386	0.853675545078859	10.9617219749735
Solyc01g111570.3.1	9	0.00216549824120138	23.7619047619048	8.78967964644472	1.35615598041991	6.72870059621956
Solyc01g111580.3.1	23	0.000411627714499656	23.3450292397661	22.7881737728884	0.856365759437713	8.57738750567517
Solyc01g111600.3.1	11	0.000670019103440553	24.0481927710843	10.7807249340456	1.00186639939915	9.25274962281997
Solyc01g111670.4.1	10	0.0128987645017134	25.9220779220779	9.85595747766795	0.380346569074824	7.56795439271664
Solyc01g111720.5.1	20	0.00333807523101346	23.6213017751479	20.4742445014691	0.225815061950256	9.27216369000229
Solyc01g111760.4.1	1	0.00793247905408619	23.2093023255814	1.31328517624401	0.268248355144245	13.1954414466628
Solyc01g111780.5.1	21	0.00107056507221035	23.9041916167665	21.2221593774409	0.308636420857871	11.5592564860268
Solyc01g111800.4.1	9	0.000689334234266293	24	8.53891262768152	1.99344337524051	6.42741573919071
Solyc01g111810.3.1	12	0.00121688576201448	23.7619047619048	11.6050550111529	0.706439714031955	7.07384522439518
Solyc01g111820.2.1	22	0.00212676902791782	22.3016759776536	22.0098149989668	0.506524219335823	5.54480196017379
Solyc01g111840.3.1	9	0.00437108485119481	25.1069182389937	8.90153593414111	0.89125418358432	6.63701060498768
Solyc01g111930.4.1	19	0.000779041806069043	24.1939393939394	19.3975686874667	0.258590355421898	9.91747076559933
Solyc01g111980.3.1	23	0.000378944539947899	24.1939393939394	22.5801245891361	1.27079082485596	8.78658996623846
Solyc01g111990.3.1	18	0.00410605016384882	25.5897435897436	17.9739873054612	0.304853413501863	12.8682694913304
Solyc01g112020.3.1	14	0.0264482279330854	24	13.9570109152002	0.260659710454166	9.44102378036893
Solyc01g112050.3.1	0	0.0416247945523799	24.7950310559006	24.2576371889426	0.380581601543156	9.29984364382733
Solyc01g112060.5.1	22	0.000776416184527734	25.4267515923567	22.4660492659056	0.427777329504138	13.3823673325302
Solyc01g112080.3.1	21	0.00023604089562283	23.9041916167665	21.3000622312984	0.573582892939362	7.98272391897642
Solyc01g112090.3.1	17	0.0254471479363277	23.2093023255814	16.8523825818717	0.61644782282225	8.54172683961006
Solyc01g112160.4.1	12	0.00736727761067588	23.9041916167665	11.9647981644078	0.386251813260636	8.91969297784354
Solyc01g112200.3.1	13	0.00781430288012687	23.3450292397661	12.8149531450518	0.561930043056959	5.58939167450637
Solyc01g112240.4.1	15	0.0107831564878904	24.4907975460123	15.4685964711147	0.15304957792291	8.97319640226794
Solyc01g112260.4.1	23	0.000266261886226232	24.1939393939394	23.0224563353513	1.26905805505669	9.39266025188639
Solyc01g112310.4.1	23	0.00453040981733845	24.95	22.9169485483432	0.413329917102876	10.4432601067445
Solyc01g112320.3.1	1	0.00640880548802047	22.0552486187845	0.836284937373804	0.234587513391196	8.63644227275615
Solyc01g112370.4.1	7	0.002687706877037	25.5897435897436	7.46495164544656	0.832416616623841	5.80757759860128
Solyc01g150101.2.1	22	0.0126287138358998	22.6818181818182	21.6544874020782	0.478621389637323	4.42861187824851
Solyc01g150148.1.1	21	0.0167716449554192	25.7548387096774	21.1191896560976	0.330022861147277	4.45988272048987
Solyc01g150169.1.1	10	0.00361687949595317	23.7619047619048	9.63330005271402	0.430105836456907	7.57433978809206
Solyc01g150172.1.1	2	0.00701481618171376	22.0552486187845	2.45423709383553	0.326189204097163	7.295534590581
Solyc01g160330.1.1	21	0.0347751640379775	24.3414634146341	20.8954876504533	0.497680348435402	5.65270337764662
Solyc01g160380.1.1	13	0.00543469163923889	24.0481927710843	13.0284571094986	0.802055790936894	9.78428298945469
Solyc01g160650.1.1	22	0.00168659700468451	24.3414634146341	21.5758849048195	0.636334329309885	6.15965808213855
Solyc01g162830.1.1	21	0.0117647815694792	24.7950310559006	21.1031078797211	0.757115547441123	9.66782819396373
Solyc02g005180.3.1	3	0.00174978451891225	23.2093023255814	2.978976856359	1.18219972194915	6.3633428893859
Solyc02g005280.1.1	10	0.002489030493091	25.4267515923567	10.2491963118163	0.739745370234222	5.30333963861976
Solyc02g014150.4.1	21	0.00266359387369131	25.5897435897436	21.0538487496482	0.241908284961766	13.9564531696653
Solyc02g014310.4.1	11	0.000465785695828106	24.7950310559006	10.5835694524511	0.836412361462303	11.5026408760216
Solyc02g014360.3.1	15	0.00327371446953409	22.9425287356322	14.8363013425451	1.19881059402515	8.10458835717154
Solyc02g014450.3.1	10	0.00106580041600053	24.3414634146341	9.99497525219788	0.563750759309124	7.60197684738543
Solyc02g014460.5.1	1	0.0021129820579848	23.9041916167665	0.613272145401536	1.01347954574681	7.83253117318323
Solyc02g014470.5.1	23	0.00832295743690255	23.6213017751479	23.0129415621749	0.295893755817521	7.56253845372231
Solyc02g014830.5.1	13	0.0281620346756183	22.3016759776536	13.3962025292906	0.516545827290068	8.55049828695309
Solyc02g020980.4.1	19	0.00570311980513051	23.9041916167665	19.295126680005	0.303712090705575	12.8292771387536
Solyc02g021140.3.1	17	0.00414090983604684	23.6213017751479	17.3093441979545	0.493923108451124	10.469776515664
Solyc02g021240.3.1	19	0.0118761482961047	23.6213017751479	19.2331908787722	0.210982758176444	10.9727594142616
Solyc02g021270.3.1	11	0.022826548060545	23.7619047619048	11.2815003378115	0.16635520027848	6.75377442402469
Solyc02g021340.4.1	13	0.00626708064075243	25.2658227848101	12.7348589739311	0.320895041863971	7.47433184924749
Solyc02g021360.3.1	20	0.00864083228485754	24.1939393939394	20.2421461969064	0.178438927469342	9.69767193260039
Solyc02g021420.3.1	0	0.000500603198665746	23.3450292397661	0.0443117110337176	0.445390200487159	11.2397865997844
Solyc02g021430.1.1	3	0.00582968692922019	23.4823529411765	2.77457335360241	0.799690000127127	10.5850495422453
Solyc02g021590.3.1	2	0.00385520329022224	22.5536723163842	2.37149256972157	0.407833407158599	8.93503380496809
Solyc02g022830.3.1	15	0.00553042408755662	22.1777777777778	15.0512832232641	0.744439695882261	8.62761870110142
Solyc02g022850.1.1	15	0.0159153363462535	23.4823529411765	15.4265036281481	0.3702224634523	6.77150479086057
Solyc02g022920.1.1	10	0.00647367823541804	23.6213017751479	9.58337853017952	0.419534202581336	6.92306614913025
Solyc02g022930.3.1	11	0.0176100945219893	24.1939393939394	10.628181981778	0.512341462480966	6.58388395643073
Solyc02g030170.4.1	8	0.000390598181658833	24	8.23714656608105	1.14416197558851	12.1653670185372
Solyc02g030480.4.1	4	0.0209734946368099	25.7548387096774	3.83402551402441	0.363964484214463	10.9439023439603
Solyc02g031790.4.1	9	0.00129504409750286	24.7950310559006	8.55335857785841	1.1059448943055	5.10800179594685
Solyc02g031840.3.1	1	0.0120055498611231	23.7619047619048	1.24951621565402	0.384004765997356	10.8195470516866
Solyc02g032650.3.1	19	0.0125771846507681	24.0481927710843	18.764598123247	0.289162873225727	6.80312880327969
Solyc02g032660.3.1	8	0.000196239672362292	25.1069182389937	8.37163395898046	1.7525946254473	6.12026370998114
Solyc02g032850.3.1	22	0.00413705291145249	22.5536723163842	22.2055912396672	0.297858747530015	7.13109488720543
Solyc02g032870.5.1	11	0.00621147449629159	23.6213017751479	10.9735937052123	0.2499929990152	7.55393228473698
Solyc02g033060.3.1	18	0.0112709520078661	22.9425287356322	17.6047915712024	0.485050482041464	9.01943475818712
Solyc02g036380.3.1	21	0.000171874316291235	23.6213017751479	21.0999408570044	0.627157428749416	7.91311786065498
Solyc02g036450.3.1	3	0.0241665141599972	22.0552486187845	2.97471911526746	0.167249758555974	8.85263844312502
Solyc02g036470.5.1	8	0.00848934723751067	24.4907975460123	8.19722870614872	0.360289616653858	10.0316952850358
Solyc02g037490.1.1	22	0.0043856899993634	24.4907975460123	22.4863652041907	0.657394451214253	7.21942396877042
Solyc02g038740.4.1	15	0.0473578054558543	24.3414634146341	14.6781008209469	0.511891825376075	6.06284683420016
Solyc02g038800.1.1	22	0.000254842732421047	24.95	22.2805716049836	0.560543299135369	8.72369060868152
Solyc02g038806.1.1	14	0.0035042976114715	22.5536723163842	14.4096849471514	0.591074448729749	8.44480765697695
Solyc02g038807.1.1	13	0.00633234783543243	23.6213017751479	12.7564816248787	0.691938487008897	4.73993971425203
Solyc02g038813.1.1	22	0.00293204009442407	23.6213017751479	22.0064578013046	0.327805958600663	7.97958067902674
Solyc02g038814.1.1	18	0.0173802439869145	22.6818181818182	18.3390189747089	0.251038653672583	8.18514361342426
Solyc02g038819.1.1	9	0.000554425112318897	25.5897435897436	9.14471429182927	0.16962602609431	9.20168957945032
Solyc02g043860.3.1	19	0.00419542984548141	25.4267515923567	18.8250899592737	0.326200417704532	10.4433429397947
Solyc02g044030.1.1	16	0.00478770595610748	22.8114285714286	15.7381508739617	0.417791948333387	7.49409774074608
Solyc02g049108.1.1	16	0.0405328760900519	24	16.4719417134985	0.158867997351605	8.3059414499166
Solyc02g050200.2.1	7	0.00253659333010191	25.2658227848101	7.17723481483005	0.549092215182018	6.26506979341185
Solyc02g050280.4.1	9	0.00227426795483069	25.5897435897436	9.44966871856611	0.153370850220152	8.98453228185253
Solyc02g055440.4.1	19	0.00324423728992877	24.4907975460123	19.4015574804845	0.437922226563947	11.7679438895128
Solyc02g061760.4.1	22	0.000337255703249802	25.9220779220779	21.7415590879393	0.476212793384128	10.4289988965661
Solyc02g061770.5.1	20	0.000973772711654588	24	19.9672015082774	0.820308826613443	6.29597763626412
Solyc02g061840.3.1	9	0.0104627101266124	22.5536723163842	9.3816894611828	0.250048077994258	9.56648504726149
Solyc02g061850.4.1	21	0.00372828867883649	25.4267515923567	21.1406594513675	0.559870322636885	5.8776638689817
Solyc02g062040.3.1	8	0.00264725186124634	24.0481927710843	8.00175775501571	0.534401797510783	5.44179125067949
Solyc02g062290.2.1	18	0.0425019592578154	24.4907975460123	17.7221913612277	0.163754145725444	10.4256468026444
Solyc02g062370.4.1	20	0.00168917309716566	24.95	19.5117757215381	0.531659946101938	10.1663082739473
Solyc02g062420.4.1	21	0.00702751253001559	24.7950310559006	20.856530534887	0.216821553755092	7.79266747624002
Solyc02g062540.3.1	19	0.00602207256720346	24.7950310559006	19.0775606951257	0.166398835547233	8.80384267131881
Solyc02g062580.3.1	4	0.00107056507221035	22.5536723163842	3.74359838777914	0.951791108090384	9.22785146213643
Solyc02g062610.3.1	2	0.0014859292583838	23.6213017751479	1.94926451892111	1.21286945297707	10.6745478921794
Solyc02g062620.3.1	23	0.00324514065804617	25.4267515923567	22.721375276841	0.268391274051058	9.89698578941634
Solyc02g062640.4.1	23	0.000286365200576584	23.7619047619048	22.6198954300619	0.611555422808002	7.67043265041468
Solyc02g062680.3.1	12	0.00343016325380185	24.641975308642	12.3793185475799	0.257839571571312	7.34758625023577
Solyc02g062690.3.1	19	0.0025536786970921	25.2658227848101	19.3146629531057	0.545146738950784	9.65718612843924
Solyc02g062780.4.1	5	0.0350133991213203	25.9220779220779	5.3373490745725	0.258909854510335	8.8356896929744
Solyc02g062940.3.1	13	0.00119615185465395	22.4269662921348	13.3030654937913	0.225558532598028	8.75749777078038
Solyc02g062950.3.1	19	0.00171812055904394	23.4823529411765	19.1974103545229	0.855723148547688	9.80873641679004
Solyc02g063010.3.1	22	0.000729775746668157	23.7619047619048	21.6818841173783	0.320726779012831	10.2688488310332
Solyc02g063030.4.1	20	0.0269479399693344	25.5897435897436	20.0975618722153	0.352212489074258	10.9720041292248
Solyc02g063060.4.1	6	0.000635728095137687	25.9220779220779	6.01341826344618	0.626464174965601	8.09306110580199
Solyc02g063085.1.1	13	0.0126830976402874	24.641975308642	12.9931280506297	0.223442964112662	9.04828550993757
Solyc02g063090.3.1	11	0.00530821340120587	25.7548387096774	10.920773802823	0.449002493167542	9.73090457819027
Solyc02g063160.5.1	21	0.0411159767221902	23.9041916167665	21.4511244106947	0.129342136274186	9.16326296450637
Solyc02g063220.3.1	9	0.00106376474559245	24	9.10517743740344	1.03385846387158	7.521905934378
Solyc02g063240.4.1	12	0.00197293560329198	22.6818181818182	11.9764982433911	0.470626462947211	8.44261757963952
Solyc02g063270.4.1	10	0.0075636722202858	22.3016759776536	10.3032670046153	0.622446062420665	8.70435170473139
Solyc02g063290.3.1	11	0.0017822205387957	24.0481927710843	10.6511375032187	0.477940340894987	5.9619951341075
Solyc02g063350.1.1	21	0.000597914683056848	23.6213017751479	21.0093445792112	0.586104922839356	8.19941111981935
Solyc02g063355.1.1	23	0.000618174041010646	24.4907975460123	22.8003442760301	0.851025174032425	4.93327369120802
Solyc02g063380.1.1	22	0.000830306776942335	23.9041916167665	22.2880169465744	0.691556328351369	7.14576082904684
Solyc02g063410.3.1	9	0.0331570151255286	23.0751445086705	9.26319102815851	0.653007180832504	5.92222127747758
Solyc02g063450.4.1	10	0.00178407058578027	23.9041916167665	9.86781971909965	1.28204209039604	10.6370582378893
Solyc02g063510.1.1	12	0.0208466639773436	22.8114285714286	11.5388859433496	0.667452207583332	5.34262666618468
Solyc02g063523.1.1	23	0.000932494586510313	24.3414634146341	22.9592164694121	1.06502802834954	9.49692582301852
Solyc02g063527.2.1	23	0.00142954316395683	24.4907975460123	22.9597579608839	1.0306890719975	8.93667480308725
Solyc02g063547.1.1	23	0.00125124846428095	24.1939393939394	23.070101428328	1.01981146178431	9.52105667776691
Solyc02g064590.2.1	11	0.00239132469111439	24.1939393939394	10.9169403856253	0.362173182164993	7.59016888423114
Solyc02g064620.2.1	11	0.00489149009689302	24.3414634146341	10.8303857095099	0.334433075922983	7.40680961295792
Solyc02g064650.3.1	8	0.00767349215491189	23.2093023255814	8.28292603335924	0.439973820601209	8.18425279711995
Solyc02g064700.3.1	21	0.00897082208362726	24.641975308642	21.2772065633266	0.187696065962103	10.2989453487535
Solyc02g064720.3.1	23	0.0187314041632659	24	22.9957462609256	0.568409436014998	7.34633630530939
Solyc02g064770.5.1	9	0.00192849227327953	23.9041916167665	8.8063333497805	1.2262671807316	10.9306821260685
Solyc02g064940.1.1	20	0.00201172326120395	24.95	19.5863586872702	0.710668054342474	10.4232340765176
Solyc02g064950.3.1	11	0.0253007372553898	24.1939393939394	11.4658700131949	0.633123035146239	11.1224344817577
Solyc02g064960.3.1	23	0.000515707500930751	23.3450292397661	23.0711668987775	0.704603060903735	8.00672046243137
Solyc02g065030.1.1	12	0.00345259849523291	24.0481927710843	11.7200839137232	0.72030648679284	5.45446612048621
Solyc02g065050.1.1	0	0.0025536786970921	24.1939393939394	24.0359543975537	0.622287152130399	4.80954285993533
Solyc02g065070.3.1	22	0.000597914683056848	24.4907975460123	21.7427334615682	1.06587436459004	9.85563124202995
Solyc02g065080.4.1	15	0.0430892742181683	24.1939393939394	15.1670326859932	0.171032322097745	8.54283675931267
Solyc02g065110.3.1	23	0.000374391643902134	23.9041916167665	22.9258123961641	0.871874009715802	9.39824487337184
Solyc02g065170.3.1	18	0.0115448124648965	22.1777777777778	17.6674036993726	0.560751700838942	11.2012201382579
Solyc02g065230.3.1	6	0.0219230149658765	24	5.50687230896342	0.591954816740093	6.83571172338803
Solyc02g065380.3.1	13	0.00999194332165112	22.6818181818182	12.7782523629802	0.215160400156281	9.78368490874421
Solyc02g065560.1.1	12	0.00577366747623906	23.9041916167665	12.2146473975203	0.811516414437465	5.69570252865393
Solyc02g065580.3.1	11	0.0071031711499876	23.4823529411765	10.5809383206812	0.392418428788363	7.83191026702571
Solyc02g065620.3.1	6	0.0150036776864825	22.1777777777778	6.42691913606634	0.319780158074529	6.30443944028954
Solyc02g065680.3.1	18	0.00914929338641596	25.9220779220779	18.4178421526262	0.800575664945076	12.1022152662978
Solyc02g065690.3.1	23	0.0188664114460292	22.8114285714286	22.6233354633634	0.252844510485204	7.57156167109251
Solyc02g065700.3.1	1	0.00160106801091785	23.7619047619048	1.32209599239537	0.833042677404479	7.3637545729084
Solyc02g065765.1.1	5	0.0168837626712356	22.6818181818182	4.58424625739244	0.295848644803725	10.4612703388771
Solyc02g066910.3.1	10	0.0041682964619882	25.1069182389937	9.79673109434425	0.43366905654637	8.47493292172281
Solyc02g066920.3.1	18	0.00631331298379089	24	18.1450989541635	0.337675813974842	9.60516979708179
Solyc02g066930.3.1	9	0.00172095015875353	24.95	9.46133097115488	0.69454314402237	6.29775681823515
Solyc02g066970.1.1	18	0.0300719491406239	22.9425287356322	18.1419832762884	0.553302765544716	4.99198066476769
Solyc02g067060.3.1	21	0.0154645438800097	25.2658227848101	21.1986002817462	0.452649715913908	9.09614815850835
Solyc02g067080.5.1	9	0.0198069072339404	22.3016759776536	9.11512773823225	0.206691951539398	10.2960439221253
Solyc02g067090.4.1	8	0.00540481524351714	24.95	8.06490418551608	0.460379952597058	7.49016268897437
Solyc02g067120.4.1	22	5.96771700155559e-05	24.0481927710843	21.6300105764242	0.617366887688632	10.2764973976235
Solyc02g067210.3.1	9	0.00630377229773313	24	8.73668432495278	0.266625906875939	10.8919161011405
Solyc02g067340.5.1	20	0.00404929180612143	24.4907975460123	19.7486395544291	0.411731580423749	9.51581354818405
Solyc02g067360.3.1	13	0.00951193822120042	23.4823529411765	13.4625043378872	0.679235496024596	9.89361868850221
Solyc02g067560.1.1	10	0.000236154304905517	23.4823529411765	9.91990842766189	1.42806062293141	7.15514846117246
Solyc02g067690.3.1	12	0.00143980773995538	23.4823529411765	12.3533581430451	1.26518968830704	8.95522717068284
Solyc02g067780.3.1	22	0.00631641460166592	24.1939393939394	22.0651378070761	0.541687264768689	5.61680191396289
Solyc02g067830.3.1	8	0.000481884198666825	24.4907975460123	7.72620625787574	0.786470042695532	7.42843446735962
Solyc02g067990.3.1	19	0.00584638450647479	23.2093023255814	19.0880563173312	0.273529839682686	9.76604082246847
Solyc02g068050.4.1	10	0.000694722159346512	24.0481927710843	10.4244110827971	0.708779902513433	10.9828332954463
Solyc02g068080.3.1	20	0.000403871685472359	24.7950310559006	19.8333803796986	0.640263597321403	11.758043353295
Solyc02g068200.1.1	12	0.00208951379065675	23.3450292397661	12.0214906245161	0.694817782948634	6.81940928318701
Solyc02g068270.4.1	12	0.00123598144675693	23.2093023255814	12.3950882958296	0.468626912283151	11.0716019188468
Solyc02g068300.3.1	23	0.00207664211817356	23.9041916167665	22.5953725557921	0.820947263683322	9.32419795246417
Solyc02g068350.1.1	17	0.00735803685063512	22.0552486187845	17.0592945223485	0.42906597353937	9.55562579013623
Solyc02g068380.3.1	21	0.000668717047228714	24.4907975460123	21.1153523326551	0.843222106699118	11.0239003967547
Solyc02g068430.4.1	22	0.00341754164284389	25.9220779220779	22.3486270946621	0.466815003780506	10.654416194429
Solyc02g068550.2.1	8	0.00739404171070656	24.3414634146341	8.14591483307838	0.484005058106134	7.74950119095466
Solyc02g068560.3.1	1	0.0023597491790345	23.0751445086705	0.558792740141299	0.366747948836099	10.3525540444052
Solyc02g068590.3.1	19	0.00309006006844313	25.1069182389937	19.2723179965642	0.436492851937503	9.44983789082131
Solyc02g068600.3.1	1	0.00117830461049546	23.3450292397661	0.89966573972249	0.520006155068125	4.90422525479452
Solyc02g068630.1.1	13	0.016213715322616	23.7619047619048	13.4896767460466	0.673708597304675	5.53897617508464
Solyc02g068640.3.1	18	0.0110154751162364	24.3414634146341	17.6345766435094	0.332138172603082	9.32343722127205
Solyc02g068700.3.1	23	0.0155366464160738	24.95	23.2679109385855	0.209078189405378	10.682685106744
Solyc02g068730.3.1	12	0.00189167591217372	24.95	11.5929099367373	0.612967572236298	8.22421150875147
Solyc02g068740.3.1	21	0.00639439156185512	23.0751445086705	21.1553037582974	0.227264450124483	7.55326023438318
Solyc02g068770.5.1	13	0.00215560071897413	24.641975308642	12.8554372691555	0.478104070371354	7.75156876604789
Solyc02g068890.3.1	9	0.00437871300084805	24.0481927710843	9.11537979128016	0.250823011123122	7.26498450337549
Solyc02g068910.3.1	12	0.00347399133454383	24.4907975460123	12.0024751001497	1.07511902348404	10.2540981221881
Solyc02g069090.4.1	20	0.00200051450008251	24.7950310559006	19.9563697092507	0.427214630373172	10.4412125492331
Solyc02g069100.5.1	10	0.00171915270152989	24.4907975460123	9.83173967851485	0.708216232704546	10.2838803592717
Solyc02g069150.3.1	21	0.000465785695828106	25.4267515923567	20.6993828130469	0.340730685240673	10.889404797883
Solyc02g069180.4.1	20	0.001318636329176	22.9425287356322	19.7228823938205	0.310659757099357	8.1304094167973
Solyc02g069240.1.1	18	0.00889214869868669	23.9041916167665	18.0866332049214	0.58368175589734	8.73933314259626
Solyc02g069350.4.1	22	0.00613398564001174	23.9041916167665	22.3429052012552	0.746711217072331	9.30236271185917
Solyc02g069620.4.1	17	0.0107415806729666	25.2658227848101	16.5091122897446	0.417581094370227	10.2507532222896
Solyc02g069710.4.1	9	0.0015939610650395	23.3450292397661	9.25668604488516	0.407298280853004	8.14789042439309
Solyc02g069720.3.1	11	0.00455432910334282	23.6213017751479	11.3560850841696	0.270148625924936	9.73653523389878
Solyc02g069850.3.1	21	0.0198817164944911	22.9425287356322	21.2923338787257	0.216208165750941	11.9556268181501
Solyc02g069880.4.1	23	0.0173010514694135	24.0481927710843	23.1666696229491	0.423343973430649	6.27957540507524
Solyc02g069980.5.1	22	0.0180569452882618	24.4907975460123	21.6385853619379	0.377393926516385	8.02513190418192
Solyc02g070000.4.1	7	0.00145723630611301	25.1069182389937	7.3569016083432	1.3821740818183	8.97321600846336
Solyc02g070010.1.1	14	0.00162727916070403	23.4823529411765	13.844211063265	0.968870227618796	7.15950182864743
Solyc02g070050.3.1	23	0.000746097168340095	23.7619047619048	23.2773017979227	0.356959849844446	10.1487408985922
Solyc02g070100.3.1	11	0.00740729908368157	24.95	11.0763717798657	0.571091495229119	8.39364956468395
Solyc02g070230.2.1	17	0.00969170224205806	25.5897435897436	17.1122995895946	0.328151309043769	8.57279046828721
Solyc02g070240.3.1	11	0.00212010597762453	24.0481927710843	10.547324020727	0.291123017496285	7.335433900909
Solyc02g070390.3.1	17	0.0226397624821244	22.4269662921348	16.8513584008259	0.765931318093943	10.6848427377207
Solyc02g070400.3.1	9	0.00156353475341908	23.7619047619048	8.92031094759896	0.329966191945377	9.03353130539983
Solyc02g070480.4.1	21	0.000238747787725878	25.9220779220779	21.32559584315	0.515349301288973	9.05211195989881
Solyc02g070540.3.1	12	0.00144005857781769	23.7619047619048	12.0607634861435	0.89816173632744	9.16208671057992
Solyc02g070580.1.1	7	0.00760447306773598	23.6213017751479	7.02290879877434	0.770676986950394	8.97280047842838
Solyc02g070660.3.1	21	0.00688557915005433	23.2093023255814	21.0595271570392	0.358181963460069	5.48311919127344
Solyc02g070670.4.1	8	0.0301739757389558	24.641975308642	8.10035538776585	0.435061438033217	8.33966467346697
Solyc02g070780.5.1	4	0.0034333968280348	25.7548387096774	3.52194696826668	0.7606153024594	9.79991046452802
Solyc02g070810.4.1	9	0.0013229627927515	25.5897435897436	8.65348524407908	0.315239857543047	9.61663408195203
Solyc02g070860.4.1	19	0.0249502236166954	23.3450292397661	18.6464906977444	0.375116382708131	8.86102033049253
Solyc02g070910.3.1	2	0.00361205351036005	24	1.92500226388505	1.02937467025069	5.49797816452351
Solyc02g071020.4.1	6	0.00344140527198797	23.6213017751479	5.68489444873682	1.59943803572573	7.14101814863026
Solyc02g071040.3.1	16	0.0213175733440629	24.95	15.6965830483021	1.06111468036258	10.3593707949351
Solyc02g071090.3.1	8	0.00628637615087286	24.1939393939394	8.27028357001254	1.04762261864276	8.12600135114123
Solyc02g071100.3.1	7	0.00378141043667823	24.7950310559006	6.90118167966549	0.743178197735649	7.11260394044304
Solyc02g071120.3.1	10	0.0121282548054794	22.8114285714286	10.0120191795971	0.217155532332774	10.3398718703797
Solyc02g071140.3.1	21	0.00457081495925787	24.7950310559006	21.4088517757412	0.576251596565045	7.86306251823687
Solyc02g071150.3.1	21	0.014351467381625	24.7950310559006	21.3312335429927	0.175051434302062	10.7950150623417
Solyc02g071170.3.1	22	0.000449196893290901	23.2093023255814	22.0827049446306	0.258898107753998	8.97846022248427
Solyc02g071210.3.1	17	0.0268103689461569	24	16.9616857671565	0.243352931863834	10.0022196601827
Solyc02g071220.3.1	4	0.00485439005199962	23.2093023255814	3.65143204208036	0.738956310901145	7.69669915747289
Solyc02g071240.3.1	6	0.0112752446307109	23.9041916167665	5.97717058131021	0.282841481267561	7.73009924526244
Solyc02g071270.3.1	2	0.00337675249461013	22.3016759776536	1.96374797612845	0.323465595925805	9.56477400474707
Solyc02g071280.3.1	13	0.0086963647019232	24.1939393939394	12.9991700423881	0.624014359858305	9.99718921461193
Solyc02g071320.4.1	22	0.000640946392431488	24.3414634146341	22.1240156065396	0.75727558874094	11.0168039285933
Solyc02g071380.2.1	2	0.00258009305895491	24	1.96764084657217	1.8185892735359	7.65260305786695
Solyc02g071520.3.1	19	0.00193470262295522	24	19.429883650109	0.733548191593456	9.36028689051255
Solyc02g071570.4.1	18	0.0359272916118386	24.3414634146341	17.8706961580837	0.255688671613834	8.80011224675054
Solyc02g071590.3.1	21	0.00183532748968388	22.1777777777778	20.6290213469349	0.391542120633741	7.10510227778619
Solyc02g071740.3.1	15	0.00353113926167009	22.5536723163842	14.6153664059213	0.565544980574702	9.80611333369541
Solyc02g071860.4.1	12	0.0046266231483967	24.7950310559006	11.9962362748277	0.422478530077965	10.7449214811254
Solyc02g071880.3.1	9	0.00114903916650911	23.7619047619048	9.46623027476968	0.967018934867064	8.44109382605056
Solyc02g071890.3.1	1	0.0208062221709641	23.4823529411765	0.811908908435322	0.179359619665083	11.736314974979
Solyc02g071990.3.1	23	0.000813322254342247	23.9041916167665	22.8853928786693	0.626031486001795	7.63158951823215
Solyc02g072010.4.1	14	0.0053658611980406	23.9041916167665	13.5834692923443	1.06429311904513	6.77066698570307
Solyc02g072130.3.1	8	0.00252561283325321	24.7950310559006	7.61284198883719	0.567750840475258	11.9671620315907
Solyc02g072140.1.1	8	0.0146996018697064	24.1939393939394	7.77467941445723	0.32938890457396	7.65607958503448
Solyc02g072150.3.1	23	0.00822620327655487	23.6213017751479	22.9051490032762	1.11744683204671	10.510561581809
Solyc02g072160.4.1	1	0.00242021999344297	24	1.23417623846999	0.36749033017863	12.7709889101651
Solyc02g072170.3.1	10	0.0239572527282984	24.7950310559006	9.7786547325247	0.434755044161722	6.4035252323625
Solyc02g072240.3.1	23	0.000812197712491596	23.9041916167665	22.8993094536109	0.180506203338902	9.65008657803561
Solyc02g072260.5.1	3	0.000668717047228714	22.6818181818182	2.87893341867063	0.786967009926535	9.49130187458121
Solyc02g072270.3.1	13	0.0297631847079093	22.8114285714286	12.5784876077934	0.345279081041592	6.92688133188247
Solyc02g072300.4.1	8	0.000909656038964049	23.9041916167665	8.2108877104783	0.317683064323331	10.7681243069685
Solyc02g072310.3.1	16	0.00361807123574898	22.4269662921348	16.2198878219714	0.490750219066279	5.96557236598748
Solyc02g072520.3.1	10	0.00157851438073915	23.3450292397661	10.1306707378507	0.544287686766336	8.47665914486765
Solyc02g073580.1.1	21	0.0064979833883723	24.4907975460123	21.4158997743153	0.96825265690242	5.64584942513282
Solyc02g075610.4.1	0	0.00413912756697489	23.3450292397661	0.284338334677722	0.409253425767248	7.0538937639485
Solyc02g075620.5.1	2	0.00108814660256518	22.8114285714286	1.94149857681332	1.48057461724126	8.11079018671825
Solyc02g076660.3.1	22	0.000126193589416799	24.641975308642	21.6881923696881	0.623669739317581	8.78577171684307
Solyc02g076680.3.1	17	0.00551796421061796	25.7548387096774	17.1797722079323	1.331875511429	10.1810554371095
Solyc02g076700.1.1	12	0.00944195218181228	24.4907975460123	11.6794812092043	0.721382406691211	5.71768774124249
Solyc02g076720.3.1	10	0.00413545826614379	24.0481927710843	10.3883788698046	1.04351754980045	11.1350864398641
Solyc02g076730.4.1	10	0.00023604089562283	24.1939393939394	9.61187403550845	1.88514304114175	9.50431114889859
Solyc02g076760.3.1	10	0.00929277370390619	24.641975308642	10.1271159642421	0.239136329080751	8.88897330012261
Solyc02g076800.1.1	20	0.00132110158744423	25.1069182389937	19.8514147267904	0.862748235696767	6.59865832586392
Solyc02g076810.4.1	0	0.00202119486933053	23.0751445086705	0.217231216428074	0.482503976096516	7.73400822731205
Solyc02g076840.3.1	21	0.00364159103552852	24.0481927710843	20.9611886566725	0.367111781454985	10.2368128633402
Solyc02g076870.4.1	22	0.00246253858072852	24.95	21.6837283394747	0.501631841342335	9.1342944380393
Solyc02g076945.2.1	19	0.0104245658543738	25.7548387096774	19.4903684473994	0.291214508614955	7.63564675923191
Solyc02g077080.3.1	21	0.0025670568467068	24.3414634146341	21.242723861974	0.479368673511086	9.65699630301999
Solyc02g077250.2.1	11	0.00201036824147163	23.6213017751479	11.2262695088679	0.461404307409288	6.21029069266857
Solyc02g077300.2.1	18	0.00246253858072852	24	18.4845221726589	0.940012852260382	8.75190180130259
Solyc02g077330.3.1	11	0.030171662216923	23.6213017751479	10.5626066898353	0.309044230777347	9.85344081238656
Solyc02g077410.3.1	21	0.00155396589753219	24.3414634146341	21.0652908034438	0.351495135518558	11.1232438016979
Solyc02g077430.5.1	10	0.000704900914028648	22.8114285714286	10.1011521150322	1.57036477474343	8.89982756256669
Solyc02g077480.1.1	10	0.00164146308353517	23.6213017751479	9.89181602125993	1.02931315477831	10.5157426081032
Solyc02g077560.3.1	18	0.00269202990273671	23.0751445086705	18.1547027748979	0.419233363289374	9.40929561620553
Solyc02g077590.1.1	20	0.00127254047964796	23.9041916167665	19.8875490207763	2.31885600086026	8.23482071823482
Solyc02g077630.3.1	8	0.00730529194576145	23.6213017751479	8.4253879363449	0.5542727728267	9.14557081279105
Solyc02g077650.2.1	10	0.000935957486744303	24.95	10.3465064314823	0.786085248130074	5.71549659464701
Solyc02g077660.3.1	23	0.000653178093278511	23.4823529411765	23.0872722144586	0.336865652329688	10.7703884061233
Solyc02g077700.1.1	22	0.0059210743043614	24	21.8638638192804	0.246029229116437	8.16107154661041
Solyc02g077710.1.1	22	0.00173412720341041	24.7950310559006	22.3960853186673	0.447187565625317	13.8251349110567
Solyc02g077770.3.1	9	0.000960223259753601	24.4907975460123	8.90658726992976	1.16435718768249	6.0018174229377
Solyc02g077850.3.1	12	0.0326180817857666	22.8114285714286	11.6739062767519	0.335050515836508	10.0196168465264
Solyc02g077910.4.1	12	0.00147427477721303	23.0751445086705	11.9565742924039	0.510390470274663	6.89221943251739
Solyc02g077920.4.1	21	0.001318636329176	24.7950310559006	21.3058029205855	1.10686414060702	6.29766753775478
Solyc02g077950.3.1	0	0.000547980707078787	23.7619047619048	0.353986010164636	0.741047516116754	8.05184089933711
Solyc02g077980.3.1	15	0.0493535375832279	24	14.7703262541232	0.401953048789167	6.65564147089572
Solyc02g078030.3.1	21	0.00445410280523626	24	21.1685732684004	0.557667944936445	8.46007754540139
Solyc02g078140.3.1	4	0.00556396777700394	22.6818181818182	4.47689864408381	0.791942777556922	10.1692128212492
Solyc02g078180.3.1	12	0.00642752009027092	22.9425287356322	11.9092445566342	0.330868584911636	8.63089550622943
Solyc02g078200.4.1	13	0.000644199057971926	23.6213017751479	12.5162245240247	0.514307973102647	8.40597345592478
Solyc02g078230.2.1	21	0.00165557535685154	24	20.9039327392961	0.429944088626664	9.71094516919616
Solyc02g078240.4.1	23	0.000314597419301078	24.1939393939394	23.2551361486159	0.618446007872073	10.09349476508
Solyc02g078270.3.1	10	0.000154140665991415	24.1939393939394	9.89877335817715	0.473335080025748	7.56724989414695
Solyc02g078380.3.1	14	0.0143950325197629	24.3414634146341	13.5292351212862	0.433359814520766	9.88649672814667
Solyc02g078390.3.1	18	0.00446637778592789	22.3016759776536	17.7912071716502	0.639731487108027	9.71793415808087
Solyc02g078450.3.1	8	0.00581603829431156	24	8.17354839095872	1.7035129933854	9.34962512877688
Solyc02g078460.3.1	9	0.000351376887819928	23.7619047619048	9.08780815137593	1.39034337899231	8.08326166838975
Solyc02g078480.3.1	9	0.0067289164919455	23.0751445086705	8.8339526391669	0.385853164505462	8.57153235568314
Solyc02g078570.3.1	13	0.0181085980149406	23.4823529411765	12.9668972668961	0.368980669184507	8.08383692496556
Solyc02g078580.1.1	10	0.000562601411583186	22.8114285714286	9.56902011825479	0.368477812800579	8.79314028784659
Solyc02g078590.1.1	11	0.00388306557189026	23.4823529411765	10.6452807404921	1.01569989176276	7.22067574400004
Solyc02g078600.3.1	8	0.000960223259753601	24.4907975460123	8.47548759622259	0.919236051552976	7.09162284811631
Solyc02g078620.1.1	4	0.0492129979026205	24	4.39619198157939	0.370819469102234	5.47360568758146
Solyc02g078670.3.1	7	0.00494558539909456	24.7950310559006	7.35917281964523	0.678791238098764	11.3936823652739
Solyc02g078720.4.1	6	0.0475388840105967	25.1069182389937	6.24063660321565	0.924914078052237	5.67440627590002
Solyc02g078750.3.1	3	0.0104874865424814	22.3016759776536	2.67760297373843	0.777153871706513	9.47935197348668
Solyc02g078760.1.1	2	0.00247831606970739	22.6818181818182	1.68609984386054	0.645018329625155	7.23748277919347
Solyc02g078790.4.1	22	0.000644690333388393	23.7619047619048	22.2663991629857	0.525413127247526	9.57291395530319
Solyc02g078800.4.1	22	0.00041855571983171	24.0481927710843	22.2560142313882	1.39258508648874	10.767674653198
Solyc02g078810.4.1	23	0.00049882511980084	23.9041916167665	23.3738548022195	1.2524454854491	6.64783042134181
Solyc02g078850.1.1	11	0.00011645812852894	22.6818181818182	11.4583971688231	1.05882991314315	9.66498683315897
Solyc02g078880.4.1	20	0.0005575779416454	24.4907975460123	20.2259722060396	0.538973296388513	9.0946404710645
Solyc02g078950.4.1	11	0.0107743473060167	24.7950310559006	11.4838070370407	0.581080883678796	8.43924404628612
Solyc02g079020.4.1	12	0.000764967105934844	23.0751445086705	11.9769667565399	0.250239132852463	8.50399073824727
Solyc02g079050.3.1	10	0.004915250243056	25.4267515923567	10.4909641819351	0.43728996170084	7.59376372835753
Solyc02g079090.4.1	20	0.0339071111567354	24.7950310559006	19.9301624605412	0.2533987917646	7.14994204991387
Solyc02g079100.3.1	21	0.0281180372724384	23.6213017751479	21.3743349439388	0.110438327661599	9.34884679420164
Solyc02g079130.3.1	12	0.00631331298379089	24.1939393939394	12.2686633988667	0.528958673223355	7.78363105183801
Solyc02g079190.3.1	20	0.000126193589416799	25.2658227848101	20.2582253065197	0.726147113838754	11.8420187899895
Solyc02g079200.1.1	11	0.00102173180967863	23.9041916167665	11.427659620119	0.802109419405634	9.81067974489909
Solyc02g079250.4.1	6	0.00194330132312601	22.1777777777778	5.56513911649036	0.59686724035432	10.0318726352514
Solyc02g079300.3.1	8	0.0276296527889472	23.0751445086705	8.00114420521122	0.269343329951634	7.60989813086121
Solyc02g079360.3.1	23	0.000356522789377642	23.7619047619048	22.7058047869708	1.3976573843973	9.13646144783884
Solyc02g079380.2.1	12	0.0025603428775286	24.4907975460123	11.9993938941613	0.83018305847606	6.50601384874102
Solyc02g079390.4.1	20	0.000698906033998528	24.4907975460123	20.402447071144	0.877174031211036	8.74637362885135
Solyc02g079400.3.1	22	0.0115138766776525	23.4823529411765	21.5389669264655	0.312332582895634	9.55467964133404
Solyc02g079490.3.1	3	0.0399626000496558	22.5536723163842	3.00346844382686	1.01573826065605	4.48721395191277
Solyc02g079520.3.1	13	0.0308071442510761	22.6818181818182	13.3788029186868	0.328784206118807	8.23764559229043
Solyc02g079640.3.1	0	0.00594369402927314	25.4267515923567	23.5322305171314	0.315128137438918	8.96173238504507
Solyc02g079730.5.1	14	0.0104451735620986	24.4907975460123	14.2437212971524	0.878855451061203	8.72010397044373
Solyc02g079740.1.1	2	0.00356207655301701	22.9425287356322	1.62175390942394	0.561179950306629	8.45547413343132
Solyc02g079770.3.1	13	0.00259143978403148	24.1939393939394	12.6265721627218	1.0044299703496	12.3200418856581
Solyc02g079780.1.1	10	0.000349178901913029	24.3414634146341	9.89939065721001	1.53752557643311	7.3198302230672
Solyc02g079790.3.1	10	0.00462550028628833	23.9041916167665	10.4407279114258	0.823981133316969	6.2956642296239
Solyc02g079810.3.1	2	0.046151447921917	24	2.02211806205474	0.250912377473168	4.39090665758269
Solyc02g079850.4.1	11	0.00141360116931063	23.9041916167665	10.5128950028986	0.289760456421275	9.04512060355132
Solyc02g079880.3.1	21	0.00157721405584002	24.641975308642	21.1109268622204	0.484635706226173	9.77109642093991
Solyc02g079940.3.1	8	0.00216899448099296	22.8114285714286	8.1070308668626	1.05283993687692	7.49842896699575
Solyc02g079970.4.1	22	0.000700120889322875	24.95	21.9281291082317	0.626344854049411	12.0907399383655
Solyc02g080070.3.1	8	0.0018522052100648	24.0481927710843	8.29167062933455	1.65310781892678	7.19448274275215
Solyc02g080220.3.1	14	0.00822347165056498	22.1777777777778	14.114963565238	0.540445797727109	8.2197960655587
Solyc02g080370.3.1	18	0.00648809360302278	24.3414634146341	18.4607240743547	0.470705602734709	10.0551858635804
Solyc02g080380.4.1	8	0.0109665809600712	22.5536723163842	7.82618335850403	0.213732108271396	9.12610881814146
Solyc02g080410.3.1	10	0.000748680309532663	24.0481927710843	9.62992092089772	1.9328411508853	9.0734124485195
Solyc02g080420.4.1	9	0.00148201420377841	24.7950310559006	9.00820205506472	0.645264049793536	10.3435775998061
Solyc02g080430.3.1	21	0.00117671323866051	24.4907975460123	20.9563452256821	0.329877003136198	8.52600971363428
Solyc02g080440.3.1	1	0.00184358586537628	22.9425287356322	1.25074466094728	0.419769853343762	11.9406527348052
Solyc02g080470.3.1	2	0.00563637953126604	22.8114285714286	2.42424595691089	0.217157928308822	9.74756937903336
Solyc02g080490.3.1	10	0.0253307803829547	22.3016759776536	10.143879143377	0.599259354618822	5.99491623877377
Solyc02g080500.3.1	7	0.00337988799042634	25.1069182389937	7.39084636424221	0.425882377077846	9.51260605206088
Solyc02g080510.1.1	1	0.0227769428890444	22.6818181818182	1.48524194604671	0.89200532565213	6.35408644816534
Solyc02g080550.1.1	9	0.00041855571983171	24	8.74167496747064	0.792005658897648	6.34310763005988
Solyc02g080570.3.1	2	0.00259731182764827	23.3450292397661	1.73533916342101	0.340919381845054	13.111511836826
Solyc02g080610.5.1	20	0.00338711326422596	24.7950310559006	19.6873886324156	0.816559335691466	7.78998886024333
Solyc02g080780.3.1	4	0.00239768825423305	22.5536723163842	3.74065144203679	0.989190676238166	10.307030433806
Solyc02g080880.4.1	20	0.0010995420466028	24.95	19.778352775591	0.368153113675015	10.3943197868134
Solyc02g080950.3.1	11	0.0194363998860422	25.1069182389937	10.8376547152533	0.612857159997667	6.13113795926099
Solyc02g080960.3.1	17	0.00599080853025636	24.95	17.3899904080361	0.736653927426837	5.65943067352845
Solyc02g080970.4.1	21	0.00979866003655738	25.7548387096774	20.6667057313174	0.2832055988177	7.43573898298727
Solyc02g081030.4.1	9	0.000797790587203215	24.1939393939394	9.44666032882584	1.10125098884304	10.1513078109706
Solyc02g081040.4.1	15	0.0172938406593376	22.6818181818182	15.2082115000726	0.428148216441208	4.52909120742584
Solyc02g081160.3.1	11	0.000851615807298289	24.3414634146341	11.2449135783902	0.61822560552101	11.2656612483717
Solyc02g081170.5.1	9	0.00870211069652039	22.1777777777778	9.07704437115771	0.973235060106129	11.3048826683234
Solyc02g081190.5.1	22	0.000162996280343842	24.3414634146341	21.665928559125	1.5723595251374	11.3220976454196
Solyc02g081250.3.1	1	0.00353750745473309	22.9425287356322	0.861809714750481	0.711669089558275	8.21938214793999
Solyc02g081310.3.1	14	0.0130646140332266	23.7619047619048	13.6419271168462	0.275652138468665	8.53364745286682
Solyc02g081320.5.1	2	0.00182651238764409	22.0552486187845	2.42098987795281	0.339034903629308	7.52501088809303
Solyc02g081330.4.1	22	7.07295165757577e-05	24.0481927710843	22.3355629823613	1.0552544516503	13.2325711152953
Solyc02g081360.4.1	9	0.000601745803730802	24.1939393939394	9.39594762958396	2.24460375242871	6.59410428512803
Solyc02g081390.3.1	8	0.00499305431154305	25.9220779220779	8.20013856368931	1.30792277395563	10.5599926300414
Solyc02g081400.3.1	13	0.00252324431401712	24.0481927710843	12.6260895881606	0.605858321753903	10.4705020921358
Solyc02g081430.3.1	20	0.0297143018368817	24.641975308642	20.2045575721543	0.320624009924368	9.10168354164847
Solyc02g081480.4.1	7	0.00254223420199866	24.3414634146341	7.42236140171534	1.21117518359755	8.69256944257515
Solyc02g081600.4.1	21	0.0342962093600509	25.4267515923567	21.0136240359822	0.562798132526968	8.61809021243678
Solyc02g081650.3.1	17	0.01807341675174	22.1777777777778	17.456705695514	0.121207733200474	8.53568235393167
Solyc02g081840.4.1	9	0.00315271752047825	25.5897435897436	9.33529971797887	0.600055689576083	6.32637542824831
Solyc02g081860.3.1	11	0.0186929574176437	23.0751445086705	10.7627502957746	0.200913143707256	6.74250916586685
Solyc02g081880.3.1	11	0.000259930194222767	23.9041916167665	10.5242071562879	1.47669278895616	9.64582718870255
Solyc02g081920.3.1	13	0.00339419095938224	23.4823529411765	13.4503689019527	0.870270784760258	10.6138122776668
Solyc02g081940.3.1	13	0.041691500590869	23.7619047619048	13.4458734306748	0.314159467622944	9.38841895163994
Solyc02g082100.4.1	2	0.000415179420824355	23.2093023255814	1.71539823530248	0.607613579194694	8.92614446777916
Solyc02g082110.5.1	20	0.000321857725214731	24.641975308642	20.4588668284829	0.698375366032225	9.62893968522132
Solyc02g082120.3.1	18	0.00180531052397763	22.6818181818182	18.3872333414972	0.807977170557648	11.0619106197541
Solyc02g082130.2.1	21	0.00419542984548141	23.6213017751479	20.9322572570867	0.472122141516782	9.68210991799826
Solyc02g082140.3.1	23	0.000176932548631529	24.0481927710843	22.6355741023924	1.19770245936811	10.0196754795452
Solyc02g082180.3.1	4	0.00414090983604684	24.4907975460123	3.55435967614188	0.796993159022347	9.42398028288496
Solyc02g082190.3.1	19	0.0144888018330346	22.0552486187845	19.3229171311781	0.608832807010726	10.0091645226313
Solyc02g082210.4.1	9	0.00402053909912845	24	8.51674523628342	0.709853272621701	6.74255926313721
Solyc02g082250.4.1	21	0.00110283471650508	24	20.9750480969647	0.259241653845045	10.022120529131
Solyc02g082290.4.1	16	0.0412855484297306	24	15.658625442792	0.502072022250941	8.38037832487894
Solyc02g082340.3.1	19	0.00487678487168913	24.7950310559006	19.1790617954442	0.259371698655084	11.3017261275678
Solyc02g082350.3.1	23	0.00109202460231306	24.641975308642	22.6132908796371	0.444971544954699	10.439925686159
Solyc02g082430.4.1	17	0.0145883208045389	23.0751445086705	16.6924454797867	0.353052174766964	8.25685034523034
Solyc02g082450.3.1	23	0.0120923990014336	23.2093023255814	22.5084860771173	0.57469902103002	6.04124149572656
Solyc02g082480.3.1	17	0.00980933358209949	23.3450292397661	17.3308762809601	0.692299261480637	9.16132824393533
Solyc02g082540.4.1	21	0.000163414281637962	24	21.0342677130681	0.188574186050367	10.2757968612942
Solyc02g082700.3.1	8	9.30479549074465e-05	25.1069182389937	7.63653796552838	0.937055793783052	10.3320636027254
Solyc02g082850.3.1	1	0.0159960095947702	22.8114285714286	0.631472170091764	0.653267715535724	8.5310333598502
Solyc02g082860.3.1	2	0.00180531052397763	22.9425287356322	1.64867661952785	0.601684379485604	8.88693225271954
Solyc02g083290.4.1	20	0.00167338236266104	24.4907975460123	20.2324898768247	0.711060817700258	11.5949330836012
Solyc02g083340.4.1	5	0.0339467685602141	25.9220779220779	5.13944962140687	0.266316667733954	10.0876674438788
Solyc02g083390.4.1	9	0.00168769414141858	24.1939393939394	8.7459608372995	0.284185222697411	8.53490732340581
Solyc02g083400.3.1	10	0.0402137342566083	23.9041916167665	9.56508157307909	0.369566137068339	6.10889102505978
Solyc02g083450.3.1	10	0.0305239840077555	24.3414634146341	10.0472788063831	0.314756185948001	7.81130656082974
Solyc02g083460.3.1	23	0.00133498637400461	23.6213017751479	23.2070900219955	0.277805996750589	8.17318672265072
Solyc02g083540.3.1	18	0.00549780946027631	24.3414634146341	18.4581978527539	0.422597895563308	10.5454850594078
Solyc02g083590.3.1	23	0.00153076192687082	24.1939393939394	23.1857642408806	0.507453363573546	11.4554797990745
Solyc02g083670.4.1	21	0.00234051427203517	24	20.7144513177185	0.909504296405035	9.65492852725413
Solyc02g083750.1.1	9	0.0107180986004158	24.1939393939394	8.72058249884313	0.853112613166274	8.18768081030423
Solyc02g083780.3.1	8	0.014944060650389	23.0751445086705	7.50141655496428	0.296291865996285	7.83350445180338
Solyc02g083790.4.1	3	0.0315286046943151	23.9041916167665	2.81517000895407	0.338758766238425	5.49060109261455
Solyc02g083820.1.1	3	0.0039184043628878	24.4907975460123	2.81299469055153	0.412091151483662	8.7142903410436
Solyc02g083990.3.1	11	0.0106815394059874	25.5897435897436	11.1851923446877	0.241431267221467	9.6333867209756
Solyc02g084030.3.1	8	0.00115160713365896	23.7619047619048	8.15953555964002	0.159458465763532	8.70046982163811
Solyc02g084240.3.1	11	0.00108284598439501	24.0481927710843	10.9137320282515	0.980386387195305	8.91363964337208
Solyc02g084360.3.1	3	0.00734873876916817	23.2093023255814	2.96450301410334	0.25766259593477	12.1619362916385
Solyc02g084390.3.1	22	0.000548387751525067	24.1939393939394	22.4823402136704	1.25665230638577	10.4230520320212
Solyc02g084400.4.1	0	0.00123379777935136	24.3414634146341	23.9096340989402	1.2784913436479	7.4344987260516
Solyc02g084570.5.1	10	0.000705902187990736	23.4823529411765	9.90123189709918	1.34501207312161	7.57980903657596
Solyc02g084590.4.1	11	0.00605169115981762	23.6213017751479	11.3141608055456	0.479776368242951	7.61597101695539
Solyc02g084630.3.1	21	0.0331064691305595	24.4907975460123	20.5866188572831	0.303255539667012	7.27703240015151
Solyc02g084640.4.1	20	0.000968458952578509	25.2658227848101	20.0441820468633	0.428541122739402	10.0685202913433
Solyc02g084700.3.1	10	0.0215405535622469	24	9.80944980921981	0.162529514261112	8.49208406362886
Solyc02g084730.3.1	11	0.00699037444372699	25.4267515923567	10.5654426435511	0.902908976887333	5.61827551801567
Solyc02g084740.4.1	0	0.000146959358140277	23.7619047619048	23.5147188232509	2.0419261487866	8.23944213716029
Solyc02g084750.4.1	20	0.0117668551476623	23.0751445086705	20.0157084592442	0.244181271034429	11.2196895505404
Solyc02g084760.3.1	23	0.00322429539782353	23.4823529411765	23.0764556322287	0.298625365654359	9.08541651682381
Solyc02g084820.3.1	10	0.00541637881567147	24.1939393939394	10.0274176913559	0.238832669960862	9.31005865469873
Solyc02g084830.4.1	12	0.0101588383935017	24.0481927710843	12.4763090554687	0.669560481611354	6.25850046670827
Solyc02g084870.3.1	17	0.0107409203262564	25.9220779220779	17.4051847760767	0.710279676841065	7.69999197697324
Solyc02g084890.3.1	10	0.00338711326422596	25.2658227848101	9.9125204113846	0.64841973284782	7.51174449907971
Solyc02g084930.3.1	4	0.00258302711897318	22.5536723163842	3.91717394609671	1.8410793060387	5.53633819601556
Solyc02g084990.3.1	3	0.012994491095143	23.0751445086705	2.70887653698157	0.872728259626837	9.47896756982549
Solyc02g085000.3.1	20	0.00377496202703334	24.1939393939394	20.3000255371429	1.15624939250833	7.71485692867132
Solyc02g085030.4.1	8	0.0291353515878741	24.641975308642	7.61807342664921	0.310436693256304	8.02732847954308
Solyc02g085110.4.1	1	0.0055281029184284	24.3414634146341	0.900640275717763	0.240462371580305	9.69343174906896
Solyc02g085120.3.1	5	0.0240857457469089	24	4.98730179770743	0.15981412345197	8.60583134400951
Solyc02g085140.4.1	13	0.0315619373399394	24	13.0577120351135	0.489808342129938	9.28252428932998
Solyc02g085160.1.1	8	0.042314494687773	24.641975308642	7.54725562953097	0.288582275225212	6.19122050789258
Solyc02g085180.5.1.1	22	0.008754366735365	25.7548387096774	22.193957640497	0.338880569898698	5.8345818597304
Solyc02g085220.4.1	16	0.0123729521201739	23.9041916167665	15.9055254159977	0.770990090081222	8.72192157002318
Solyc02g085230.3.1	14	0.0398218717262301	24.0481927710843	13.5977894606853	0.482113487525997	8.11106907270071
Solyc02g085250.4.1	12	0.00126466333302193	24.3414634146341	11.7230557038806	0.669271654072937	9.52607874197014
Solyc02g085290.3.1	17	0.00264382052557738	25.9220779220779	17.4856877673361	0.398208437702593	9.87581412819568
Solyc02g085340.1.1	1	0.0107115515324249	22.3016759776536	0.581291707867194	0.38621895500046	9.30497159705079
Solyc02g085350.4.1	21	0.000826838473907785	25.4267515923567	21.4947937059214	0.189957857743094	12.3803590110125
Solyc02g085370.4.1	9	0.0253561112997949	23.9041916167665	8.71030389094403	0.402583944322914	6.28574323362204
Solyc02g085400.3.1	5	0.00929277370390619	24.3414634146341	5.4847743755981	0.370907780839406	9.80156637462921
Solyc02g085620.3.1	9	0.043715164077264	23.2093023255814	9.29380837796458	0.388531828558089	5.0466587133576
Solyc02g085640.4.1	14	0.0410020168045462	24	14.2076388269223	0.178467821041059	8.64382295024243
Solyc02g085670.3.1	15	0.00237680930823934	22.1777777777778	15.266854299863	0.264528475718994	7.88760913736008
Solyc02g085760.2.1	4	0.00436294634137876	23.3450292397661	4.33079045867645	1.46374076280534	11.4647875390136
Solyc02g086080.4.1	0	0.022273435181977	24.95	23.9099906860457	0.28750166297968	8.38968729280568
Solyc02g086090.4.1	22	0.000439745940086695	24.1939393939394	21.7606514514983	0.705704248409019	7.80596365675475
Solyc02g086110.3.1	13	0.000422062091881554	22.3016759776536	12.6407858257181	0.376045399287667	5.45934776718738
Solyc02g086130.4.1	6	0.0132755372726402	25.5897435897436	6.46488741711944	0.385057544579231	10.1347547493038
Solyc02g086160.4.1	6	0.00504773722765779	24	5.50256112889247	0.680467505866739	13.1550381443222
Solyc02g086200.4.1	11	0.000662321223501109	23.7619047619048	10.9952311702004	1.08509360639735	8.44682770515071
Solyc02g086220.3.1	22	0.00187960421413215	25.1069182389937	21.6020001896372	0.468321671906828	7.04342037106186
Solyc02g086260.1.1	20	0.0151657235779452	24	19.856845321461	0.648006945866652	5.38430291205389
Solyc02g086270.4.1	20	0.0401654756640681	25.4267515923567	19.6637426682356	0.224676910399552	6.73896774618801
Solyc02g086350.3.1	21	0.00181411003860148	24.641975308642	21.1642817931585	1.01390141523255	10.3486752719918
Solyc02g086370.4.1	21	0.0128415394050977	25.5897435897436	20.6753122044753	0.52618646467857	8.24362000590573
Solyc02g086450.1.1	7	0.0215085908954543	23.9041916167665	6.74298191411588	0.257851300690631	4.80172739892681
Solyc02g086470.3.1	6	0.0019125209881092	25.2658227848101	5.96669269110521	0.706107603646947	7.05132483547033
Solyc02g086500.3.1	9	0.00725573139559665	24.3414634146341	9.44874585882693	0.271200774282831	9.24712947802833
Solyc02g086510.4.1	23	0.0253007372553898	23.4823529411765	22.7263926012585	0.246257668455921	8.95852557313632
Solyc02g086520.3.1	10	0.00796163492139857	23.3450292397661	9.69074185683629	0.600839701044704	9.30166391225995
Solyc02g086560.3.1	19	0.00452766340571705	24.3414634146341	19.4449229544647	0.472812229268855	10.2951424262086
Solyc02g086570.3.1	9	0.00582968692922019	25.9220779220779	9.14925743582513	0.231927001762154	7.9639541139797
Solyc02g086590.3.1	2	0.0476173880419118	25.2658227848101	2.28762857939491	0.19043862559691	8.24262246329591
Solyc02g086600.3.1	13	0.0165506893088388	23.7619047619048	13.2808395360474	0.611158406330038	7.24891486285649
Solyc02g086610.4.1	18	0.0048762645302066	25.7548387096774	18.4843305451877	0.200345310570422	9.93194042180289
Solyc02g086660.4.1	9	0.00201172326120395	23.9041916167665	9.46844520211093	0.568152884955278	8.59066661131001
Solyc02g086670.4.1	0	0.00119125308776629	24.3414634146341	23.8480101048648	0.575874039998622	10.4382842302492
Solyc02g086680.4.1	22	0.00235309923069231	24.7950310559006	21.9112830467789	0.380145972413172	9.79959188629219
Solyc02g086710.3.1	18	0.00325446593255917	25.5897435897436	18.096035108868	0.836785225407332	11.8165090799861
Solyc02g086770.3.1	8	0.0115242351390902	24.3414634146341	7.8140520277866	0.839361456623868	7.12143249193439
Solyc02g086790.4.1	10	0.00097111625815937	23.7619047619048	9.77596924396973	0.462037378844548	11.0221955930449
Solyc02g086810.1.1	10	0.00141507693835567	24.1939393939394	9.77297535023129	0.747034574927042	6.40830821060452
Solyc02g086830.3.1	2	0.00265840582409819	23.2093023255814	1.82417372085939	0.442616331342343	11.7520737323767
Solyc02g086880.4.1	12	0.00909425847406646	23.6213017751479	12.4612365489898	0.509251361899386	9.17206852061327
Solyc02g086890.3.1	19	0.00359347195330322	25.4267515923567	19.2688377796757	0.307346470327295	11.7956108115878
Solyc02g086900.4.1	19	0.00368676688430312	24.7950310559006	19.3333322623114	0.341226627106398	8.20650211270034
Solyc02g086910.5.1	0	0.0112628982055792	25.9220779220779	23.5977307080644	0.24428678992571	13.8419251273864
Solyc02g086940.3.1	9	0.0037523990632786	22.3016759776536	9.48915028832669	0.360808302462871	8.22523145582556
Solyc02g086990.4.1	7	0.014351467381625	22.6818181818182	7.30817056217769	0.42517894270347	6.3807206409597
Solyc02g087000.4.1	7	0.00186798059378785	23.3450292397661	6.56978179449642	0.74473499191839	10.9498735109214
Solyc02g087030.1.1	23	0.000609684725520807	23.6213017751479	22.9496230102364	0.688743153852497	7.06505098232466
Solyc02g087140.3.1	10	0.00855540607379814	23.2093023255814	10.3848724044945	0.314909860164074	7.97726222423411
Solyc02g087200.2.1	17	0.0310703527445669	22.4269662921348	17.4460524180578	0.269008592219611	8.13751727959144
Solyc02g087240.4.1	3	0.0104312158512209	22.4269662921348	2.57314218676664	0.107298829052809	11.2707966030568
Solyc02g087250.4.1	14	0.0025536786970921	23.4823529411765	13.9972737918924	0.499413466741058	11.0722811987016
Solyc02g087290.3.1	9	0.000379892161576653	24.0481927710843	8.87003633870857	1.11064174995826	8.67223381293149
Solyc02g087340.3.1	4	0.00236639959786393	22.5536723163842	4.08507446085329	0.550078650654336	12.391054390717
Solyc02g087460.1.1	7	0.0281355624514954	25.1069182389937	7.02536344764783	0.178664348818953	9.27977453927348
Solyc02g087560.1.1	11	0.00846077731539322	23.3450292397661	11.1474171469177	0.732133492819673	9.72880960032444
Solyc02g087580.3.1	11	0.0287881375576308	23.0751445086705	11.4938603169193	0.356057323862286	8.44639732233971
Solyc02g087610.1.1	9	0.000467391684068659	25.9220779220779	9.03405369263084	0.612030514046145	5.99388433031866
Solyc02g087640.3.1	12	0.00211323284412308	24.3414634146341	12.0384197810803	0.838451960605775	7.49340877952803
Solyc02g087780.3.1	1	0.00901606371974159	24.95	0.518406861771662	0.450222582412563	6.67629159892055
Solyc02g087850.1.1	6	0.0077732238610928	22.8114285714286	6.01403451749907	1.21075629641473	9.07962668467406
Solyc02g087870.3.1	6	0.0497427049817792	25.1069182389937	6.21992618291505	0.616673899089676	10.0663022086389
Solyc02g087950.3.1	19	0.00555971550978779	25.1069182389937	18.8054814375789	0.650807512922223	8.85964514503343
Solyc02g087960.3.1	21	0.00213214601290285	24.0481927710843	21.2046899383408	0.668139468093162	9.33446825267457
Solyc02g088000.3.1	1	0.00184358586537628	23.3450292397661	1.10708486267456	0.546288296007887	10.8144279292227
Solyc02g088100.3.1	17	0.0145391781226795	23.4823529411765	17.4018097934486	0.452535513024506	10.7723312381811
Solyc02g088110.4.1	22	0.00208382124348238	23.3450292397661	21.5417511992893	0.324639076774704	9.35824848447912
Solyc02g088170.2.1	12	0.00209650462801726	23.3450292397661	11.936421258357	0.669739793758604	6.19368869851153
Solyc02g088300.3.1	11	0.001698110527454	23.4823529411765	10.905588128205	0.430964304912588	9.00352630842757
Solyc02g088340.4.1	10	0.000526663876935143	23.7619047619048	10.472916154218	1.47860256744607	8.03609490471749
Solyc02g088390.4.1	20	0.00415068642010769	24.641975308642	19.9995620418589	0.326315947237797	11.7892588121786
Solyc02g088470.1.1	11	0.00214732502432833	23.3450292397661	10.8020546335524	1.04445750877132	8.86270422470943
Solyc02g088480.3.1	6	0.0033867774553381	22.3016759776536	6.44493115181954	0.525101082622246	7.96527980507251
Solyc02g088550.4.1	0	0.030384774713785	22.1777777777778	0.319036446968974	0.137610371206008	10.107141123416
Solyc02g088600.4.1	9	0.00112427612607529	24.4907975460123	8.64884408253913	1.36276673789141	7.19372197300537
Solyc02g088630.4.1	21	0.0118754082599297	24	20.5850067213193	0.27382568103239	9.22024147347154
Solyc02g088650.1.1	11	0.00201019756090165	24.641975308642	11.4958722731154	0.99142674768605	6.30108588314623
Solyc02g088730.2.1	21	0.00211734409702343	24.0481927710843	20.6791827801098	0.383551167718261	7.47033175152295
Solyc02g088740.1.1	19	0.0162735017337514	23.9041916167665	18.5767828086671	0.878624374897017	8.38620296816481
Solyc02g088750.2.1	15	0.00617657628755289	22.5536723163842	15.0158431087195	0.804363317296881	6.93132457416885
Solyc02g088760.2.1	11	0.00423966936604576	24.1939393939394	11.1904163643422	0.566160148753397	7.89715298006053
Solyc02g088790.3.1	10	0.000166679752326489	24.4907975460123	9.93216729942366	1.11597675414657	8.43123189863824
Solyc02g088800.2.1	8	0.0163112082809384	25.5897435897436	8.45771868537298	0.245812955849786	8.66249373598677
Solyc02g088820.4.1	22	0.000375595868512294	24.7950310559006	22.4297868221865	0.363709744296289	10.5212164707001
Solyc02g088900.3.1	11	0.00539314920219768	22.5536723163842	11.2377387871938	0.261298885954203	8.53773229495575
Solyc02g088910.3.1	22	0.000370599695415117	24.1939393939394	21.5407320096151	1.62236085027296	9.2013993412856
Solyc02g088920.4.1	9	0.0152466930965313	25.1069182389937	8.75298931573898	0.514244348472811	7.26249492465718
Solyc02g088930.4.1	23	0.0198573846361317	24.0481927710843	22.7520334793468	0.126729820310926	9.90848030610056
Solyc02g089090.3.1	9	0.00416954746011769	22.5536723163842	9.42338025355625	0.769638229936896	8.9142051757733
Solyc02g089110.3.1	21	0.000520858480393453	24.3414634146341	20.518344861424	0.374831307716164	8.8166919768185
Solyc02g089130.4.1	22	0.000492894291470916	23.7619047619048	21.5375917959149	0.454262174536798	7.78010128210674
Solyc02g089150.5.1	16	0.0229156346567591	24	16.0519388903801	0.557657760963584	6.72377814974753
Solyc02g089270.1.1	11	0.0105512523392235	24	11.0486989283745	0.370209345850985	4.95031220293757
Solyc02g089350.3.1	15	0.00961084041850579	23.2093023255814	15.1159492822863	1.08880211972228	12.8168496091491
Solyc02g089600.3.1	21	0.00184237386252067	24.0481927710843	20.5023666901337	0.495923472534331	8.6973985152106
Solyc02g089640.3.1	10	0.036785256504359	24.7950310559006	9.52677215099571	0.350796070965483	10.5472278995861
Solyc02g089660.2.1	18	0.00422437310515431	24.4907975460123	18.1055981649867	1.23443424242659	7.94849400667192
Solyc02g089680.4.1	22	0.000245468515873235	24.3414634146341	22.4889345303918	0.558330932115081	9.63343327563938
Solyc02g089800.3.1	23	0.00150255689167159	24.0481927710843	23.1554242438932	0.585822756532542	10.0203296519293
Solyc02g089870.3.1	22	8.64012566578511e-05	25.2658227848101	21.6928483049067	0.42214366141917	8.28400749256251
Solyc02g089890.5.1	21	0.000171874316291235	24.1939393939394	20.8637032298429	1.87398223832788	8.69040921159487
Solyc02g089930.5.1	21	0.0033329785735626	24	20.7379328428313	1.12091872108004	8.23447793895827
Solyc02g089940.4.1	23	0.00552084160542553	23.9041916167665	22.8901629763225	0.17828386781177	11.0125518018029
Solyc02g090090.3.1	2	0.0031150244811308	22.8114285714286	1.93382262624606	0.361241339908567	9.66567788183903
Solyc02g090110.3.1	20	0.0202364592967279	22.0552486187845	19.9418401275303	0.306001932646336	7.01730819422727
Solyc02g090240.4.1	12	0.0114324213191825	24.7950310559006	11.7782945120501	0.66621414335877	5.66015523293357
Solyc02g090350.4.1	4	0.00712891670601178	23.0751445086705	3.53268258358381	1.31703498020897	6.01708461181377
Solyc02g090360.3.1	0	0.00196198896598327	24.3414634146341	24.0724652086516	0.614966470951736	9.36138918419689
Solyc02g090400.4.1	19	0.0213494753051189	25.2658227848101	18.5587336750958	0.808191374616604	5.63734370738966
Solyc02g090430.3.1	9	0.00373652098980597	22.8114285714286	8.72045708570684	1.06063962996079	8.73397566101465
Solyc02g090510.3.1	0	0.00460276656282717	23.2093023255814	0.0993903212836775	0.690579904714202	9.29713103831368
Solyc02g090530.4.1	1	0.00781119370049729	22.4269662921348	1.23104963724812	0.390182589021354	5.93078103327086
Solyc02g090580.3.1	20	0.00310839083944186	22.9425287356322	20.4418127912662	0.462914797457217	10.5803794731077
Solyc02g090680.3.1	12	0.0198817164944911	22.0552486187845	11.8480793277316	0.507737620426665	6.8856909512487
Solyc02g090720.3.1	15	0.0200528534760894	22.9425287356322	14.5716905616908	0.412991208140558	5.19973997194104
Solyc02g090810.4.1	11	0.00549404979477096	23.7619047619048	10.5726455700606	0.565864935639454	5.63276447150026
Solyc02g090860.3.1	15	0.0380696019869555	23.2093023255814	15.2670211631277	0.116451611873184	9.77429814929894
Solyc02g090900.3.1	7	0.0121759865155726	22.3016759776536	6.68207343716538	0.409204243117235	8.67536204854117
Solyc02g090910.3.1	18	0.0240247544176228	22.1777777777778	17.5532422170287	0.129270286038039	10.3022329046852
Solyc02g090980.1.1	7	0.00195659941002489	24	6.63601572033551	1.21998844070813	5.27378839120488
Solyc02g091080.2.1	2	0.00123379777935136	23.6213017751479	2.1316081585498	1.83156703574921	6.83009543977786
Solyc02g091220.1.1	9	0.00251996305869645	23.9041916167665	8.53471532529938	0.59197428280913	8.53870907091831
Solyc02g091240.1.1	10	0.00981762864248144	24.3414634146341	10.1663393190489	0.843773873489481	9.69039774051741
Solyc02g091290.3.1	14	0.0321146958143647	24.3414634146341	14.3605661080924	0.336392066174348	9.39398298707267
Solyc02g091300.3.1	11	0.00146126988311503	22.4269662921348	10.9423707230195	0.788105988821024	5.57878981712242
Solyc02g091360.1.1	1	0.019696775789925	23.4823529411765	1.01732327824841	0.36124617473609	6.35049393657048
Solyc02g091430.4.1	9	0.00176059108785809	22.4269662921348	9.14003548336429	0.532379689823135	7.07910573226248
Solyc02g091500.1.1	22	0.00602113158638903	23.6213017751479	21.7842177085473	0.552159399690092	6.56834923206601
Solyc02g091660.3.1	8	0.00265727455464692	23.9041916167665	8.47326198655579	0.821213714279409	8.77517563141933
Solyc02g091670.1.1	2	0.00269274259909138	23.0751445086705	2.43657314752388	1.2044935758062	6.75296900834146
Solyc02g091680.5.1	8	0.000593410462195613	24.3414634146341	8.45815293090957	0.960879594845367	8.28821157302665
Solyc02g091690.3.1	9	0.000248920409065504	23.9041916167665	8.85617267682248	1.37911494355464	6.03000436296829
Solyc02g091730.3.1	8	0.00209650462801726	23.4823529411765	7.93295566901087	0.619116300603698	7.55163343609386
Solyc02g091790.3.1	13	0.00628199864058659	22.1777777777778	12.5673627437303	0.235431306982186	8.10959298474219
Solyc02g091860.3.1	14	0.00331109620041827	22.5536723163842	13.803196735792	0.429976633733196	8.64436746108113
Solyc02g091890.3.1	23	0.0256553261192272	24.4907975460123	23.0933076165218	0.438839542577823	9.97795845098264
Solyc02g091920.3.1	1	0.000394164899256527	23.7619047619048	0.598050801442399	1.0573126089995	11.7518603909804
Solyc02g091930.3.1	20	0.0122439874134766	22.3016759776536	20.0811169512001	0.530579569276461	7.81659019824243
Solyc02g091950.4.1	9	0.000177570113780104	24.0481927710843	9.13346315891442	1.23338855949023	7.53172607850969
Solyc02g091960.4.1	18	0.0376299368664204	22.5536723163842	18.2377349659274	0.395519898793444	9.52845205348451
Solyc02g092140.1.1	14	0.00375051790283232	22.3016759776536	13.7446653494302	0.674451877744328	8.26471157734159
Solyc02g092150.3.1	22	0.000315821721225279	23.7619047619048	22.2447362872296	1.42321783499536	7.56509201242616
Solyc02g092210.1.1	0	0.00353750745473309	24.641975308642	23.8469057569045	0.617681490444301	7.07338160727759
Solyc02g092290.4.1	7	0.00114283083996313	24.95	7.30478601849156	0.85248016247408	6.43510539942469
Solyc02g092320.3.1	18	0.00678111380963291	22.3016759776536	17.884294045432	0.389786874611025	8.68559024914148
Solyc02g092360.3.1	8	0.0112480926449989	22.8114285714286	7.79009231246657	0.309407352151242	7.84054276405086
Solyc02g092370.1.1	23	0.00416839865957554	23.6213017751479	22.9135743360712	0.447451688885797	7.63727013785119
Solyc02g092440.3.1	0	0.00299674323338502	22.9425287356322	0.34507851583327	0.220283081403727	10.0911093082088
Solyc02g092460.3.1	21	0.0296342839046474	24.4907975460123	20.8365401376546	0.687647531150615	6.53339163500001
Solyc02g092490.3.1	1	0.00115295711869637	23.7619047619048	1.01765806935347	0.681724159879711	7.31309552874382
Solyc02g092530.4.1	0	0.00200838308188576	24.1939393939394	23.6981062587619	1.32170295006865	8.72749808170622
Solyc02g092550.3.1	21	0.00023604089562283	23.4823529411765	21.4393766624974	1.47265334381969	8.86121561552544
Solyc02g092560.3.1	0	0.000348191625654219	24	23.8179746679126	0.585128579565105	12.1812929071358
Solyc02g092580.3.1	23	0.00552084160542553	24.3414634146341	22.8576965578841	0.779529119069732	5.68638344492128
Solyc02g092590.3.1	7	0.0307152750554884	24	6.6121055725335	0.555782918991204	6.32078915340078
Solyc02g092640.4.1	12	0.00425905882260535	23.4823529411765	12.2684697830606	0.391626052311801	10.5235508863318
Solyc02g092650.4.1	22	0.0152008202701999	25.5897435897436	22.0788141334897	0.289110191655173	5.26067320331493
Solyc02g092660.3.1	8	0.00312291044683441	23.9041916167665	7.75976209709717	0.541419275421816	7.16939081278586
Solyc02g092670.1.1	7	0.00760867978884094	24.1939393939394	7.31856944618155	0.722361518844536	10.0600478143963
Solyc02g092700.3.1	1	0.000687542263348691	23.4823529411765	0.758705078638736	0.973824925574837	12.5362622538555
Solyc02g092780.3.1	1	0.000317975664686212	22.6818181818182	1.27857898572885	0.324459871774428	9.97365852312597
Solyc02g092830.4.1	15	0.00970578214701612	23.2093023255814	14.6044121497438	0.513877571869248	6.93847947734233
Solyc02g092840.1.1	9	0.0130646140332266	23.3450292397661	9.0815672373682	0.215052691671886	7.86609147783338
Solyc02g092930.1.1	8	0.0049569451820921	22.6818181818182	7.7758095433668	0.463953253374872	7.20123725588325
Solyc02g092940.3.1	18	0.018200086165092	23.2093023255814	18.2326889006776	0.273013226412111	8.82799707093668
Solyc02g092980.3.1	10	0.00114123148113894	24.3414634146341	9.63455421371563	1.11195859851197	8.54356297289457
Solyc02g092990.1.1	3	0.0296999146958262	23.4823529411765	3.14902643178495	0.25212984828579	8.05037850275168
Solyc02g093000.3.1	14	0.00430436824206451	22.1777777777778	14.1805118818111	0.344048232261497	9.17046109867004
Solyc02g093060.3.1	21	0.000481884198666825	24.641975308642	21.092416124158	0.687557998545881	10.2430304906428
Solyc02g093080.3.1	13	0.0398273363597017	24	13.1109018364312	0.428616551030774	9.14587331614598
Solyc02g093110.3.1	9	0.000918909229351443	24.1939393939394	9.44231606675106	0.763917624006195	9.61508116261163
Solyc02g093140.4.1	9	0.00413545826614379	24	8.72764782026988	0.347971824861207	10.5635120679962
Solyc02g093170.5.1	18	0.0126933755835902	24.1939393939394	18.1117938303229	0.279208225431384	11.382911687662
Solyc02g093190.3.1	6	0.00754143798081742	22.1777777777778	6.20941111594554	0.488290504199164	8.90088661029924
Solyc02g093270.5.1	0	0.0317409227669648	25.5897435897436	23.5954522010388	0.368668840528086	8.48017035061319
Solyc02g093290.3.1	23	0.000810392658564788	23.7619047619048	22.9451353428731	1.5978625294233	11.7471278027889
Solyc02g093300.3.1	5	0.00218728109005958	25.4267515923567	4.86428625823682	0.815349769969773	9.52833066594047
Solyc02g093360.3.1	21	0.00120300715091103	24.641975308642	20.544096321739	1.24042718585703	9.49452248521053
Solyc02g093410.4.1	10	0.000519736415109	23.9041916167665	9.95595190577302	0.544079630943437	8.4752128892393
Solyc02g093470.4.1	6	0.0143192844780338	25.4267515923567	5.52696122933394	0.361589795851269	8.5533246012713
Solyc02g093490.3.1	9	0.000635047441686261	24	9.12566829415261	0.937678249675098	8.40586505690731
Solyc02g093520.3.1	0	0.00620446266901428	22.6818181818182	0.438615216840868	0.339856401993968	9.94723585374829
Solyc02g093525.1.1	4	0.0012551274376488	22.5536723163842	3.90025450150993	0.806758613371765	7.15548035089274
Solyc02g093590.3.1	12	0.00977802177637986	23.2093023255814	12.3327010679452	0.687828374217814	9.06824184096957
Solyc02g093620.2.1	22	0.000245651517668589	24.4907975460123	22.38504674845	0.642882866124573	11.2426700369289
Solyc02g093630.3.1	9	0.00544002961729752	23.9041916167665	8.89508667507173	0.663668815175183	11.1675060776785
Solyc02g093640.3.1	23	0.000248010519976923	24.3414634146341	22.563811182345	0.805415944161861	11.5706782229087
Solyc02g093720.3.1	1	0.000955612766668273	23.7619047619048	1.23792507729633	0.93222658527827	8.33105752133383
Solyc02g093770.3.1	12	0.00274392248699711	23.6213017751479	11.933747422797	0.293374810437245	9.49284121623251
Solyc02g093840.3.1	22	0.0135506328832893	24.1939393939394	22.3713050936164	0.181275421612831	8.73735167834024
Solyc02g093850.3.1	20	0.0232999940899188	23.9041916167665	20.2467156220893	0.454558740267	8.27648879847961
Solyc02g093860.3.1	19	0.00514016511629013	22.0552486187845	19.4432645126411	0.547012559176487	5.97164957236133
Solyc02g093940.3.1	0	0.0419632514413837	24.3414634146341	24.2488801977222	0.179064277166767	9.62163270772208
Solyc02g093970.4.1	23	0.0124465019596599	24.4907975460123	23.4738251618915	0.370510469449174	9.7161004620247
Solyc02g093980.3.1	3	0.00160436075424022	23.2093023255814	3.40133132834506	0.812056785449776	9.0044472738204
Solyc02g094030.3.1	9	0.00201019756090165	24.0481927710843	8.98624954429481	1.36713101412049	7.14495084449545
Solyc02g094100.5.1	8	0.001074453448354	24.3414634146341	8.08759919238964	0.930764885040382	7.12934521028655
Solyc02g094120.3.1	2	0.00300474527244712	24	2.03747447313858	0.801151177026716	11.9252016676945
Solyc02g094125.1.1	16	0.0071678269176658	23.2093023255814	15.5487168654589	0.610972021832308	5.35608115600146
Solyc02g094140.4.1	19	0.00540800646028302	23.2093023255814	18.6504742141394	0.279823926508152	9.89938200771784
Solyc02g094160.1.1	7	0.000273346091772658	25.4267515923567	7.46511892608213	1.13569773255481	9.84045504413339
Solyc02g094190.3.1	21	0.00172095015875353	24.1939393939394	20.6624370590545	2.42397278105967	9.7573328678201
Solyc02g094260.1.1	16	0.0311874001034349	24	15.663315735779	0.242199491310025	8.18532092184852
Solyc02g094570.3.1	0	0.0327975952570424	23.3450292397661	0.00784513883502166	0.370844681577263	7.3862654225337
Solyc02g094590.3.1	18	0.00819402661631125	23.4823529411765	18.2161461316168	0.636987196061165	10.4629516713529
Solyc02g150140.2.1	0	0.000177570113780104	23.3450292397661	0.293456626763138	1.28313746847205	8.19417257709785
Solyc02g160280.1.1	23	0.00129305433916015	24.4907975460123	22.8841663752812	0.617433691884096	6.04404933221127
Solyc03g005020.3.1	10	0.000544351263179225	24.3414634146341	9.86092565690919	2.00312991117804	6.58465082068567
Solyc03g005030.3.1	8	0.000962184342341592	24.0481927710843	8.01258165330811	1.34574416571752	8.92284987710486
Solyc03g005050.3.1	1	0.00592150518763177	24.641975308642	24.5632797955598	0.634306349672907	10.5489688463596
Solyc03g005100.3.1	12	0.0011009978394272	23.6213017751479	11.7581916352401	0.606739224238748	9.70704506834779
Solyc03g005110.3.1	13	0.0358112235804228	25.4267515923567	13.4612157594806	0.119770805362785	8.28041583640656
Solyc03g005120.3.1	0	0.00149709878885411	24.0481927710843	23.7902631133261	0.786804961554785	9.73009411298593
Solyc03g005130.3.1	21	0.00175182293026593	25.1069182389937	21.453344584443	0.393516903944584	9.96594878323156
Solyc03g005180.1.1	13	0.00235708915572772	23.0751445086705	12.936940787288	0.755078713336615	5.81886954023549
Solyc03g005220.4.1	8	0.00279536437388792	23.9041916167665	8.00096998113677	0.456017998885413	9.59495082733365
Solyc03g005260.3.1	21	0.001572274380001	25.1069182389937	20.5672988862423	1.05685550619688	12.9429715244212
Solyc03g005280.4.1	6	0.0466476631279463	25.7548387096774	6.21497735128233	0.285857690595764	9.91690327385108
Solyc03g005330.1.1	10	0.00179901783238352	24.4907975460123	9.88499175705997	0.594406896810973	4.48475342653646
Solyc03g005460.4.1	4	0.00785387839646867	25.5897435897436	4.41236241423085	0.721831375934559	6.72873323795223
Solyc03g005660.5.1	19	0.012664707955074	24.641975308642	19.2161341023917	0.402196074997903	7.01566555150212
Solyc03g005690.3.1	13	0.00212902291659998	22.5536723163842	12.9947433393387	0.491663289806603	7.44515761121497
Solyc03g005730.4.1	2	0.0114433269537132	23.2093023255814	2.12959421758899	0.26058063039402	13.0190713844615
Solyc03g005740.3.1	0	0.0155449178177452	24.3414634146341	23.8611340133422	0.157713130917244	8.88434067515065
Solyc03g005800.4.1	5	0.0416086515124872	22.3016759776536	5.33853752900063	0.224179021382902	6.79868677792761
Solyc03g005820.3.1	9	0.00564667698592283	24.1939393939394	9.0437423514556	1.31758417202604	6.33374867497368
Solyc03g005900.5.1	18	0.012389712252838	24	17.5859140224743	0.52419548456447	11.302710292948
Solyc03g005960.3.1	18	0.0208122618291705	25.1069182389937	17.7094854591116	0.563472653849375	10.1506784359421
Solyc03g005990.3.1	22	0.000219457402303904	24.3414634146341	22.1950731975957	0.665626672248181	8.28671218904401
Solyc03g006070.3.1	20	0.00023312082353127	24.1939393939394	20.1628529892472	0.504093837243577	10.7392618355453
Solyc03g006100.4.1	22	0.00491094966643497	25.4267515923567	22.1763835238607	0.734267005132565	8.32318258045093
Solyc03g006130.3.1	22	0.000177570113780104	24.641975308642	21.6129054733121	0.604637840261435	9.38015647474992
Solyc03g006300.3.1	7	0.0286759243279238	25.1069182389937	6.60835263863107	0.351158728985182	7.1553155544597
Solyc03g006330.5.1	15	0.0076836110346967	22.8114285714286	14.8685779698389	0.419474674217206	8.79267883948917
Solyc03g006430.3.1	9	0.00252107823835679	23.7619047619048	8.61655073983567	0.749456149911249	9.18703529239349
Solyc03g006540.3.1	19	0.00106510476850014	24.0481927710843	18.9685479057575	0.663162863684687	9.34873774800491
Solyc03g006560.4.1	22	0.00483039885374011	25.1069182389937	22.2427311434987	0.409815465617941	7.91229018962534
Solyc03g006610.3.1	0	0.000314597419301078	23.6213017751479	0.0194459793497528	1.34287894317066	7.11635644324395
Solyc03g006620.3.1	3	0.00897151051817253	23.0751445086705	2.95429762542239	0.742117781142159	4.87088115765939
Solyc03g006670.5.1	7	0.015126839732476	24.95	7.36339727674381	0.537493137663411	7.32392602170981
Solyc03g006690.1.1	10	0.00284748854117098	22.9425287356322	9.73566493134463	0.575711093436769	4.73376234931374
Solyc03g006780.2.1	0	0.000441643057088183	24.0481927710843	23.9748091424737	1.13262417702125	7.87267165706192
Solyc03g006800.1.1	3	0.011760177854714	22.1777777777778	3.20022701949379	0.342991072507716	5.19784350000209
Solyc03g006840.5.1	9	0.0103399964823447	25.1069182389937	8.7953814636197	0.864944806555068	6.18360593034209
Solyc03g006850.3.1	10	0.0197525419984462	23.9041916167665	9.68215562002349	0.466952946075721	6.40587917951839
Solyc03g006880.3.1	5	0.0380639900024086	24.0481927710843	5.28543857269443	1.03521628238512	9.02374254875656
Solyc03g006920.2.1	23	0.000145609419937101	23.6213017751479	22.699951558881	0.536606871819329	7.06306124520556
Solyc03g006960.4.1	23	0.000797905044531433	23.7619047619048	23.1180840206322	0.822045447986567	8.6482710646003
Solyc03g006990.1.1	11	0.0145407479653019	25.2658227848101	10.7739167437415	0.664382723402513	5.12102847159149
Solyc03g007030.3.1	21	0.00243589543844345	25.4267515923567	20.9346469687065	0.711841343146765	12.1038030084371
Solyc03g007090.1.1	21	0.00182237296495752	23.9041916167665	20.9325171808605	0.739403573791502	7.83623312640654
Solyc03g007110.3.1	18	0.0142171801859131	22.1777777777778	18.1238721284941	0.190011821787198	11.2299486259578
Solyc03g007120.3.1	23	0.000942578121521218	24.4907975460123	22.8510585608417	0.519078508124789	10.0625127375048
Solyc03g007190.3.1	9	0.00606382942935739	22.8114285714286	8.55332676431693	0.500506479548437	9.20443280802062
Solyc03g007240.3.1	0	0.00174681401291026	23.7619047619048	0.223818479689226	0.39250070953471	9.54944221892571
Solyc03g007250.1.1	9	0.0124613028691818	23.6213017751479	8.82246099009659	0.300994822184894	7.68324175622799
Solyc03g007260.3.1	6	0.00344655025335118	25.7548387096774	6.3343610649336	0.417407499244345	8.34353923219936
Solyc03g007270.3.1	19	0.00948793754013479	25.4267515923567	18.8915482445982	0.49502750325813	9.97164603274766
Solyc03g007290.4.1	2	0.000355266328140678	22.9425287356322	1.75032178382042	0.744640194282528	5.52414535838996
Solyc03g007330.3.1	9	0.0368758934794388	23.2093023255814	9.43974356555349	0.176216151942733	12.108141850085
Solyc03g007350.1.1	11	0.00306812122818968	25.5897435897436	10.5925935686438	0.865761491904805	5.92531444115072
Solyc03g007430.3.1	3	0.00120309355923627	22.6818181818182	2.67838673826165	0.717975938787246	8.26274572520817
Solyc03g007440.4.1	22	0.00266129495443499	25.2658227848101	21.8937312707804	0.502653564312605	8.44717352220595
Solyc03g007460.3.1	6	0.00325443645133651	25.2658227848101	6.19608562171582	0.501226770942914	4.87003696782643
Solyc03g007470.4.1	21	0.000482847135801467	24.641975308642	21.2459366380958	0.542003424447988	9.80318827565455
Solyc03g007480.3.1	19	0.00126262529859339	24.1939393939394	19.4540761026082	1.18018226510008	8.53463466948318
Solyc03g007500.4.1	23	0.0167716449554192	24.4907975460123	22.5336492627642	0.34532562259597	7.82817989011638
Solyc03g007540.3.1	18	0.0068832706195009	23.3450292397661	18.1803848106931	0.399618220937638	9.97876948070478
Solyc03g007550.4.1	7	0.00218701945814494	24.95	7.12376969783989	0.532170839747158	7.57252800358497
Solyc03g007590.4.1	10	0.0048829293792188	24.4907975460123	10.4616867502196	0.286214641703363	11.3739722205247
Solyc03g007600.3.1	11	0.000465785695828106	24.0481927710843	11.3346409214317	0.772499320884693	10.6792160041207
Solyc03g007610.4.1	9	0.00126466333302193	23.3450292397661	8.77864586940123	0.401422031641936	9.60480096396543
Solyc03g007620.3.1	17	0.00965915591308865	22.5536723163842	16.8790840622452	0.248655073910538	9.65174948027821
Solyc03g007650.2.1	5	0.0126642987940679	22.9425287356322	4.55884081484336	0.489128633438889	6.42764436979594
Solyc03g007670.4.1	8	0.0121804765111543	24	7.52685985175427	0.27939380780693	10.8341192229441
Solyc03g007770.3.1	5	0.0185767594027891	24.7950310559006	4.80816605508942	1.55143971707728	7.5289192271134
Solyc03g007775.2.1	3	0.00155950636912577	23.3450292397661	2.70345274883885	1.04899608656402	7.60183685857294
Solyc03g007800.3.1	6	0.00361711926345116	24.0481927710843	5.64480860472724	0.752098588142396	7.80045490022767
Solyc03g007860.1.1	12	0.00294859254320582	23.6213017751479	12.2185099012987	0.73994998882036	9.95520643155669
Solyc03g007900.3.1	8	0.00521444351002878	24.95	7.62185075618585	0.54400434050915	7.32009586786168
Solyc03g007990.2.1	15	0.0373630316846733	24	15.3961922332745	0.354130597583968	9.64955584909083
Solyc03g013240.5.1	22	0.000202504528540453	24.4907975460123	21.6465819218895	0.754958132228971	10.1519157017553
Solyc03g013250.4.1	17	0.004824729945151	23.0751445086705	17.151744211582	0.464614390167438	7.4914182209617
Solyc03g013340.3.1	13	0.00135562134812085	23.6213017751479	12.8249312461464	0.770166408856234	6.84850537945962
Solyc03g013440.5.1	0	0.00313641832105954	24.1939393939394	0.224871969651822	1.11583590443817	5.73650690446033
Solyc03g013630.4.1	8	0.0067289164919455	23.4823529411765	8.48273819896152	0.274854562119952	7.71788468290787
Solyc03g019650.3.1	9	0.00240329620235757	24	8.64301993523054	1.58861274876538	9.70678770898342
Solyc03g019670.3.1	22	0.000481884198666825	23.7619047619048	22.2780461122651	0.503297713569287	9.00664488770933
Solyc03g019680.3.1	21	0.000395704865728683	24	21.216890473717	1.07236201485127	11.0905471709246
Solyc03g019790.3.1	2	0.00407349219055048	23.7619047619048	1.5803842028041	0.895756244337038	7.57248286350633
Solyc03g019890.3.1	15	0.0107840355565239	22.0552486187845	15.2593600257174	0.426597469853245	10.8023028133453
Solyc03g019950.3.1	5	0.00358877901224981	22.8114285714286	5.16513103163364	0.405163675601532	10.4534467769646
Solyc03g025230.3.1	6	0.00423966936604576	23.4823529411765	6.33175785694405	1.11212287624898	7.92388190718562
Solyc03g025290.3.1	22	7.64046254033979e-05	24.3414634146341	21.6206266466667	0.417534408035555	9.86121740943616
Solyc03g025340.1.1	5	0.0270873363616623	24	4.84637304894904	0.323791064904602	8.47830916915612
Solyc03g025410.4.1	22	0.00504679081311377	25.4267515923567	22.263477648608	0.255942549456177	12.6974532192084
Solyc03g025420.3.1	21	0.00821064850616252	23.7619047619048	21.2399299215256	0.373889424739764	8.84767576727428
Solyc03g025430.1.1	4	0.00515573046169187	24	3.8861225871436	0.956535007606568	7.82791463306856
Solyc03g025440.3.1	9	0.0126454504515046	24.641975308642	8.77150854540876	0.327120899146583	7.58377779747431
Solyc03g025510.3.1	10	0.0280106723872729	22.9425287356322	9.88745476807573	0.176680892303559	8.48763444961199
Solyc03g025700.2.1	12	0.000634202770459091	24.0481927710843	12.4335913181305	1.35281173337292	6.2146411610659
Solyc03g025730.3.1	21	0.00225254453789766	22.9425287356322	21.4866153485194	0.367947888651589	9.25997757064163
Solyc03g025800.3.1	3	0.0164410693600204	24	3.0119937018133	0.617718272531638	7.76614532391771
Solyc03g025820.3.1	8	0.00382128263358966	25.7548387096774	8.0121934669881	0.492714227270601	5.61455317409551
Solyc03g025920.4.1	7	0.00216899448099296	25.4267515923567	7.40420814475957	0.31181021507719	7.03352598280757
Solyc03g025990.1.1	21	0.00849008763984502	25.5897435897436	20.7634837983287	0.570133950337136	7.26100682345519
Solyc03g026000.5.1	11	0.0244872974603195	23.9041916167665	10.6931788157115	1.54263599111497	5.27588820526043
Solyc03g026010.3.1	9	0.000932523707077222	24.3414634146341	8.70238019132798	0.819710099616582	7.13202723168586
Solyc03g026060.3.1	9	0.00196198896598327	22.6818181818182	8.9152910786851	0.365111421587787	8.20754564223165
Solyc03g026130.3.1	9	0.000887496946679847	24.4907975460123	8.59424052120575	1.35920883752667	5.635021534915
Solyc03g026180.1.1	0	0.0133999076448899	24.1939393939394	0.166382188209983	0.365015802820582	7.40159302357034
Solyc03g026190.3.1	0	0.00406581312128749	24	23.9585405097815	0.526224394352271	9.42193401775714
Solyc03g026210.4.1	16	0.00748042932297996	24.7950310559006	16.2651069947063	0.479903261844571	11.2811469689268
Solyc03g026220.3.1	1	0.00141051707191571	23.0751445086705	1.13001118321916	0.572131984809894	10.2889093682469
Solyc03g026240.4.1	11	0.000411627714499656	23.6213017751479	10.7695800020223	0.520198523346141	8.78126119663489
Solyc03g026300.4.1	8	0.00755546729937634	23.2093023255814	7.64108809934103	0.492525608097244	8.78964350934098
Solyc03g026330.5.1	7	0.0178456763946044	22.5536723163842	7.15318057359067	0.603314707721261	9.39479596181442
Solyc03g026340.4.1	22	0.000244607872039641	24.7950310559006	22.2370930590242	0.574353041895854	9.01736056806089
Solyc03g031420.1.1	14	0.0127079982198126	23.0751445086705	13.6192805925293	0.73442197813005	7.15909713228281
Solyc03g031460.1.1	12	0.00300794322609626	24.1939393939394	12.0210421658618	0.876035278139529	7.32399861375356
Solyc03g031560.4.1	10	0.00403447285162381	24.641975308642	10.3654917999993	0.918757843147728	6.53613877434104
Solyc03g031650.5.1	4	0.0036302789813288	22.1777777777778	3.69192648405739	0.364516694320545	7.10957176742289
Solyc03g031680.3.1	10	0.00126424476920643	24.641975308642	9.79643804879378	0.335431969774223	8.5225772966699
Solyc03g031700.5.1	22	0.000422062091881554	24.1939393939394	22.0880810143667	0.579934629549055	12.0928156508365
Solyc03g031720.3.1	21	0.00332894860859617	23.6213017751479	21.2026719408106	0.425992460008439	10.2242805602982
Solyc03g031790.1.1	2	0.0080297053678633	24.3414634146341	2.02695175673766	0.281728609398593	9.41670657955537
Solyc03g031820.4.1	11	0.00185146601875145	22.4269662921348	10.714431749065	0.17610901118083	7.80239402481129
Solyc03g031830.1.1	0	0.00540837446786646	24	0.358882631153055	0.587695915801194	6.72650216966692
Solyc03g031840.4.1	10	0.000484469640364721	24.0481927710843	9.6633360142168	0.788852534282471	7.09527490278713
Solyc03g031880.3.1	13	0.0136215503048279	24.0481927710843	13.3577765890736	0.639130867426937	5.51688239339934
Solyc03g031920.3.1	12	0.0034333968280348	22.5536723163842	11.806617078396	0.713137166121196	9.41322188435352
Solyc03g031940.5.1	8	0.00062333918566753	24	7.94568419628602	1.05993884536043	11.7504486206902
Solyc03g031980.4.1	10	0.0068832706195009	24.7950310559006	9.78885859037953	0.641348141404098	7.96920369807167
Solyc03g031990.4.1	9	0.000608803892418153	24.4907975460123	9.07160405548897	1.99580654136124	9.24171239034458
Solyc03g032010.4.1	21	0.0412855484297306	22.3016759776536	21.0546919593754	0.413170470973706	10.6084826554508
Solyc03g032020.5.1	21	0.0152621195942552	22.3016759776536	20.8370804317317	0.482862115493515	10.2745376857447
Solyc03g032090.1.1	12	0.00905420149781835	24.1939393939394	12.09625528533	1.0426386319099	10.8160521284907
Solyc03g032150.3.1	12	0.0224347624145228	25.2658227848101	12.1839356491273	0.44467139538207	6.54374701428261
Solyc03g032180.3.1	13	0.00141597825972433	23.4823529411765	12.6474962240306	0.68574940812715	7.8411873853662
Solyc03g032240.4.1	14	0.034410312249699	23.4823529411765	13.5795346905735	0.597182379996785	5.04272365865109
Solyc03g033330.3.1	21	0.000505858712922245	24.4907975460123	21.2185240927745	1.37686040167083	7.73987849746661
Solyc03g033390.3.1	8	0.00344140527198797	24.3414634146341	7.57616931188087	0.620770946799918	6.862460386892
Solyc03g033420.4.1	20	0.0106815394059874	24.641975308642	19.501378917845	0.264206664900297	9.63997874237564
Solyc03g033470.3.1	23	0.000344433959796468	24.7950310559006	22.8003195117261	0.906087669390825	9.23650675906224
Solyc03g033560.3.1	21	0.000620030442310328	24.641975308642	21.3155814969243	0.334482617032799	9.30424489112922
Solyc03g033580.3.1	23	0.00117331067265123	23.9041916167665	22.9740042769784	0.372427333996335	9.56421980237418
Solyc03g033590.1.1	0	0.00266129495443499	23.7619047619048	23.6998645308339	1.18526799363882	7.40602375566939
Solyc03g033600.3.1	22	0.0223652005024085	25.1069182389937	22.3196080587979	0.133317825894932	9.04883330947337
Solyc03g033610.1.1	2	0.0195262694569874	23.0751445086705	1.63245060479875	0.260034731906506	7.51549887254342
Solyc03g033630.3.1	9	0.0464606938791864	24.0481927710843	8.58334000214066	0.238804392653831	8.94987623058843
Solyc03g033980.4.1	22	0.00158889954234301	24.4907975460123	21.51823739595	0.337666138585843	9.23060444837947
Solyc03g034010.3.1	22	0.00880870955837385	24.95	21.66810504914	0.290619453064075	7.35666823443527
Solyc03g034020.4.1	8	0.00119615185465395	25.1069182389937	8.36376900088226	0.686694315806229	6.80278645631437
Solyc03g034270.3.1	21	0.00154307306577393	25.9220779220779	21.1550940924736	0.344161073849013	6.57776310608241
Solyc03g034455.2.1	12	0.0400254655325784	24.1939393939394	11.6400355490278	0.177251968775486	7.23760634163222
Solyc03g043640.3.1	20	0.00953787265798505	25.2658227848101	20.3200734918836	0.810754491747907	6.86713798100234
Solyc03g043740.5.1	7	0.0262507264009752	25.4267515923567	7.48462481819384	0.789619556827391	5.76144499943435
Solyc03g043770.4.1	12	0.00598166677512934	22.6818181818182	11.5115295062518	0.355071737545371	8.21723228734647
Solyc03g043950.4.1	8	0.0105762776924471	22.0552486187845	8.02434307692969	0.505862028261335	9.45912178683331
Solyc03g043960.3.1	11	0.000356256052488944	23.0751445086705	10.6185341598737	0.313092376150802	9.79105814474673
Solyc03g044010.4.1	2	0.0261158929876115	22.8114285714286	1.60375377316367	0.162465268561114	9.11572986233981
Solyc03g044220.1.1	0	0.0010995420466028	24.1939393939394	23.8750889715648	0.694321162601029	8.93475274744406
Solyc03g044270.3.1	21	0.00910364793164724	23.4823529411765	20.5429155000494	0.277188030975787	9.84933889607638
Solyc03g044330.1.1	22	2.85641136670894e-05	24.641975308642	22.3065797437524	0.719248674879661	12.5385707625104
Solyc03g044430.3.1	20	0.00234051427203517	25.1069182389937	20.0422313344335	0.867133003118141	9.26609231073323
Solyc03g044630.2.1	11	0.00279487395897106	22.6818181818182	10.6208770904398	1.03281098930903	9.63951432523824
Solyc03g044880.4.1	16	0.0321714988728471	24	15.6731412227815	0.233654603588149	4.36535417627541
Solyc03g045050.4.1	20	0.000918142636995825	24.3414634146341	19.8930840751378	0.570063285942334	11.7954595923871
Solyc03g045070.1.1	15	0.0122970773458648	24	14.971383044628	0.74903713046795	11.2282825950151
Solyc03g045090.3.1	11	0.00150312029230098	24.0481927710843	10.5242398262613	0.232308133188964	10.1556516539663
Solyc03g046270.5.1	8	0.0100529766577208	24.1939393939394	7.71835321253098	0.795314591123693	7.90402831183794
Solyc03g046340.3.1	12	0.00196983379999027	23.9041916167665	11.8980791836741	0.516476892301722	11.0771589112124
Solyc03g046380.1.1	2	0.0101113104624143	22.1777777777778	2.19033721761291	0.258445348990041	4.00934222307746
Solyc03g046410.4.1	10	0.00115295711869637	23.6213017751479	10.3697120979186	0.576096948843102	5.4547350868649
Solyc03g051770.2.1	10	0.00154296611559104	23.9041916167665	10.2231643890295	0.376592875565675	9.06692358750227
Solyc03g051780.3.1	10	0.00245088611655752	24.95	10.4017747017309	0.726746528295129	5.21934192314762
Solyc03g051920.5.1	8	0.0313741457713619	25.2658227848101	8.08470641150249	0.280527794559308	8.0172892107997
Solyc03g053110.3.1	9	0.000801421987101224	23.2093023255814	8.98047039444333	0.324635707839784	13.7532005952862
Solyc03g058190.3.1	20	0.00176059108785809	25.1069182389937	19.8415573066782	0.739326100444657	13.9377757351382
Solyc03g058340.3.1	9	0.00238966328138533	22.0552486187845	9.08935360378017	0.152385917649865	8.51788298550791
Solyc03g058890.5.1	1	0.0458687069287004	22.4269662921348	1.48626373666071	0.271379884883336	4.01831130550607
Solyc03g058940.4.1	13	0.00824916177149699	22.8114285714286	13.1043897153389	0.426791428473068	5.82297382360939
Solyc03g059010.4.1	8	0.0366167415913565	22.6818181818182	8.45984083456419	0.147927529739852	8.1252556503748
Solyc03g059070.4.1	19	0.020692881675063	23.0751445086705	19.3188450828018	0.317056854498262	8.67053581282265
Solyc03g059170.3.1	23	0.000792944246825474	24.7950310559006	23.319860490968	0.498904999335044	13.9860931902604
Solyc03g059260.4.1	5	0.0024463213964806	22.5536723163842	5.2803726289615	1.81048848230244	10.2210140814087
Solyc03g059270.4.1	11	0.047742900179798	23.2093023255814	11.4465616396722	0.341673932940096	5.87243449785937
Solyc03g059490.1.1	0	0.00144460739410545	23.0751445086705	0.30148223532318	0.36447542412751	9.54648222120658
Solyc03g062650.3.1	9	0.0021129820579848	25.4267515923567	9.27966896608166	0.321231888140581	9.1873705933736
Solyc03g062665.2.1	13	0.00655781265320933	23.3450292397661	12.8078720786567	0.463220734265913	7.07293680847844
Solyc03g062710.5.1	9	0.00065043189931657	24.3414634146341	9.45746859140079	1.67210348718135	9.67225238616803
Solyc03g062720.3.1	18	0.00582968692922019	25.9220779220779	18.3079095950956	0.401565873924293	13.1407266613842
Solyc03g062890.3.1	17	0.0154333896171973	24	16.9924209074748	0.481209061823963	10.4239337029831
Solyc03g062920.1.1	21	0.00389927184569292	22.8114285714286	20.8994543540696	0.393607160143424	4.5989945169502
Solyc03g062930.3.1	17	0.0320198725964638	24.1939393939394	16.5853985501213	0.341743444212727	8.70691104815666
Solyc03g063030.4.1	22	0.0013744724699668	24.3414634146341	22.26227156132	1.10716876330219	10.7328312715791
Solyc03g063040.4.1	22	0.000932898017612324	24.0481927710843	22.1513020170783	1.11396810163244	9.36180676097611
Solyc03g063060.3.1	21	0.029393082381487	25.4267515923567	21.2390205017685	0.206967064706337	8.31993427992784
Solyc03g063160.1.1	12	0.00383453004794485	24.0481927710843	12.3059906064427	0.722876201818426	5.6294306044596
Solyc03g063280.3.1	19	0.0284614737539347	25.1069182389937	19.1584156357959	0.0975505652227917	9.05600503994503
Solyc03g063600.4.1	23	0.000625053760625747	24.1939393939394	22.7163628352923	0.718287063857961	9.56625184703222
Solyc03g063690.1.1	12	0.0147127988459218	23.9041916167665	11.7587455350739	0.610537443362932	6.00328953142795
Solyc03g063720.4.1	8	0.00206771247923727	25.7548387096774	7.62748356579169	0.524650433940836	6.4986925846467
Solyc03g063750.3.1	10	0.00468790702783	23.7619047619048	10.4991890146225	0.441508017802645	8.06649908160928
Solyc03g065200.4.1	18	0.0120552154295656	22.5536723163842	17.9982499496441	0.437029957517879	4.51513249224116
Solyc03g065237.1.1	23	0.0448583838870551	24	23.4045637085393	0.122368034975565	4.80165564105466
Solyc03g065340.3.1	12	0.00220711357217061	24.7950310559006	11.5923146548433	0.401047881652506	10.5378139807994
Solyc03g071590.3.1	19	0.00428305705803661	24.95	19.0042645903177	0.371564815620371	11.9305958285177
Solyc03g071620.2.1	7	0.00190300200777786	25.4267515923567	7.46137476689252	0.571978633661546	10.8520268777179
Solyc03g071710.1.1	14	0.0438988416535716	24	13.8305863268586	0.327781655640896	8.56135526397971
Solyc03g071720.5.1	10	0.0129114648997443	22.6818181818182	10.1050235989975	0.326730652313607	9.16042194973354
Solyc03g077910.4.1	13	0.0349382193783653	22.3016759776536	12.5059702065136	0.355617438764947	7.95320995371336
Solyc03g078080.5.1	18	0.00988033694302876	23.7619047619048	17.620098241867	0.455688844556113	11.701000608143
Solyc03g078380.1.1	19	0.0140914866593403	25.4267515923567	18.8947866148831	0.34417375688484	9.53200607284613
Solyc03g078390.3.1	9	0.0065521942187439	23.7619047619048	9.07275541621898	0.169878367583837	8.89868937821258
Solyc03g078400.3.1	22	0.00049882511980084	24.641975308642	22.3347913949291	0.366356053192968	13.5413063077665
Solyc03g078520.4.1	16	0.00396645069470866	22.9425287356322	15.7961755724934	0.366863528133027	9.52838971532639
Solyc03g078610.3.1	8	0.000779041806069043	24.4907975460123	7.91430919933104	0.603799091330564	9.09873053337419
Solyc03g079940.4.1	19	0.0115242351390902	22.5536723163842	18.9475283556961	0.32952744000823	11.7019089641704
Solyc03g080010.3.1	15	0.00654138094705697	23.0751445086705	14.6288536618561	0.640196645214522	10.414372416249
Solyc03g080060.1.1	3	0.0052515152047781	22.0552486187845	3.41428419303776	0.548237476212824	10.6383384575993
Solyc03g080080.4.1	0	0.00218728109005958	23.4823529411765	0.254231995825409	0.552550656465823	10.0758886908483
Solyc03g080090.4.1	6	0.00972359406651589	25.2658227848101	5.93614488423159	0.314119721555542	9.35449013809483
Solyc03g080120.1.1	1	0.00626873631935795	25.7548387096774	25.0124050989187	0.479308234592763	5.22225341886015
Solyc03g080180.5.1	2	0.00712236577947124	23.0751445086705	1.50344379006049	0.540664601275407	9.35117734303512
Solyc03g081220.1.1	23	0.0217201905898951	24.95	23.3151501506485	0.324105161781221	9.33976601823619
Solyc03g081320.3.1	23	0.000126193589416799	25.2658227848101	22.7664975998523	0.865937373023956	11.704017332337
Solyc03g082380.4.1	9	0.00524486099382833	22.4269662921348	9.43968350284739	0.373555777738119	9.41583626396601
Solyc03g082390.3.1	11	0.00629740828333062	24.3414634146341	11.1371969467887	0.184266276656826	9.43667463922682
Solyc03g082440.1.1	8	0.010086055245328	23.4823529411765	7.81666017076391	0.342044573969896	9.57081695887813
Solyc03g082510.1.1	3	0.00786265111467416	23.3450292397661	3.42340012834239	0.88658819645847	6.38557228892271
Solyc03g082600.4.1	2	0.00430870145382023	23.0751445086705	2.40236305155773	0.933014889612268	10.9384135838484
Solyc03g082610.1.1	3	0.0081425179697299	22.8114285714286	2.99974829456668	1.00741226394283	6.94473130470553
Solyc03g082620.4.1	4	0.00399236103641885	22.0552486187845	3.98545961707733	0.744230011627576	10.5519792578352
Solyc03g082670.3.1	15	0.00759160019701376	23.2093023255814	14.5175540950215	0.818630372242047	6.8226733970628
Solyc03g082830.3.1	13	0.00166541743061165	23.6213017751479	13.4553201202042	0.504759802955083	7.90229021726514
Solyc03g082860.3.1	4	0.00638385278437839	23.7619047619048	4.33224493493568	0.647827809888564	7.084066218402
Solyc03g082870.4.1	2	0.000433986895271095	23.0751445086705	1.93225919040782	0.730226985051571	8.71959627461886
Solyc03g082920.4.1	8	0.00923337469774877	22.1777777777778	8.27792658886789	0.570955713909587	11.4803277669627
Solyc03g082940.3.1	22	0.0234425374745577	23.4823529411765	22.1058951202951	0.129595134568457	11.1468738123278
Solyc03g082960.2.1	20	0.00056199539476742	25.2658227848101	20.0377164061969	0.771164231984539	11.4918502622863
Solyc03g082990.3.1	15	0.00386705943091816	22.0552486187845	15.4706339381336	0.420371246774821	8.73067281664181
Solyc03g083010.3.1	6	0.017000303050058	22.1777777777778	6.41786752724438	0.375059910676387	8.71123688693728
Solyc03g083060.3.1	7	0.00382414576846265	23.4823529411765	7.40658888050438	0.740413815720385	9.2912290729616
Solyc03g083070.3.1	8	0.00505303153208771	24.1939393939394	8.32273700428314	0.782089966630824	9.29995553594676
Solyc03g083090.4.1	12	0.00153067190080518	23.9041916167665	12.3855219073456	0.913097156310337	12.5262552221086
Solyc03g083130.3.1	21	0.0129072548543513	23.7619047619048	20.6305004986666	0.690156987453964	9.38208756170827
Solyc03g083140.3.1	10	0.000177570113780104	24.95	9.69277514362904	0.819955953529962	8.05730675305231
Solyc03g083170.3.1	11	0.0205630076024722	24.95	11.4286713163491	0.26378261312152	7.86044782080543
Solyc03g083210.4.1	10	0.00385784191153985	25.4267515923567	9.60861705165139	0.310823176178004	8.29914906467202
Solyc03g083240.4.1	12	0.00197293560329198	24	12.1215859021106	0.172296098730801	10.3750791194533
Solyc03g083250.3.1	10	0.000344433959796468	23.9041916167665	10.2718059064265	1.35741959947672	10.5163296629808
Solyc03g083280.4.1	9	0.00209403081245799	25.2658227848101	9.40763274942537	0.568650577861808	9.4885695615158
Solyc03g083300.3.1	23	0.000564309995078763	23.7619047619048	23.0652715177809	0.666697999556054	7.75067580327871
Solyc03g083310.4.1	22	0.0131126755465579	24.7950310559006	22.4368455877912	0.351996374599777	8.23725082059549
Solyc03g083400.3.1	18	0.0070462436988819	24	18.0537172623487	0.618731775963116	8.16987689739432
Solyc03g083440.4.1	18	0.0111511710648146	25.2658227848101	18.1465748449739	0.923604591615902	12.9753730347344
Solyc03g083490.3.1	21	0.00223490281015514	24.0481927710843	21.0729331407113	1.30826299224149	6.56488121219925
Solyc03g083530.3.1	22	0.00439476859348455	22.8114285714286	21.5514631391185	0.227260299938977	11.546889533671
Solyc03g083560.1.1	20	0.00349279193378564	23.2093023255814	20.2899563530964	1.10308812617253	9.25796730261566
Solyc03g083570.3.1	20	0.000926157169637887	25.4267515923567	20.0527346885313	0.40522234693481	10.8878136127998
Solyc03g083610.4.1	10	0.000227564022008724	24.3414634146341	10.1440438694976	1.39833017766185	8.15467703558013
Solyc03g083620.1.1	5	0.00963395623380837	25.7548387096774	5.16261053956505	1.08642041336428	8.97792627607556
Solyc03g083900.4.1	8	0.00267939452587294	25.2658227848101	7.54915007187818	0.866957134537418	8.09419888483873
Solyc03g083910.6.1	21	0.00246253858072852	24.95	20.837241006668	0.498435604270143	10.6827888433881
Solyc03g083970.3.1	21	0.000463953618744366	24.3414634146341	21.1346692995337	0.679765783565081	10.4837838938187
Solyc03g093080.3.1	18	0.0239572527282984	24.0481927710843	17.9146496737465	0.892397405672108	6.26562597718762
Solyc03g093110.3.1	19	0.0226246461630307	23.0751445086705	18.8541417767578	1.05375227539274	6.85023523861451
Solyc03g093120.5.1.1	19	0.00947686816346363	23.2093023255814	18.8835842244781	1.1496970895301	7.0014536754623
Solyc03g093130.3.1	18	0.0283278591514247	23.7619047619048	18.2368086894786	1.01249190883776	6.88303265394019
Solyc03g093160.3.1	21	0.00126424476920643	24.4907975460123	20.5841184752083	0.265300591564366	9.28562791306426
Solyc03g093180.1.1	21	0.000912571792909696	24.95	20.5739054647289	1.11980640089221	9.35791379801727
Solyc03g093240.5.1	16	0.00444859170771326	22.5536723163842	16.4496711999921	0.434395454429034	10.8716293522417
Solyc03g093250.2.1	6	0.023259537324795	25.5897435897436	6.40321959214383	0.635628454198064	8.050095978192
Solyc03g093340.4.1	10	0.00108492826586938	24.3414634146341	10.461775990129	1.04546646892741	8.35171285302588
Solyc03g093350.4.1	21	0.00266359387369131	24.641975308642	21.1885976185873	0.395927549376213	9.18792293922868
Solyc03g093380.2.1	9	0.00261999491297082	25.2658227848101	8.50830129484762	0.494206347980154	5.01468409832419
Solyc03g093410.3.1	10	0.000269588021406477	24.3414634146341	9.99396231184963	1.32475850797496	5.82669158621615
Solyc03g093450.3.1	21	0.00283342411447221	22.4269662921348	20.5453355724407	0.426569871902623	7.46961152560995
Solyc03g093490.3.1	8	0.014107930229795	24.1939393939394	8.22826448137551	0.440285267814856	6.65786402087124
Solyc03g093510.2.1	9	0.00445128076449363	24.4907975460123	9.24308501186647	0.512199867800413	8.96356357270004
Solyc03g093520.3.1	17	0.0429799601452356	24	16.54633860626	0.121832124377532	10.2621401149337
Solyc03g093610.1.1	18	0.00438057502200998	24.7950310559006	18.279090878076	1.07906418433575	7.70555408442262
Solyc03g093630.3.1	12	0.00743296500559846	23.9041916167665	12.3408641531376	0.698152130752882	5.35762416896633
Solyc03g093640.4.1	21	0.00127254047964796	24.95	21.0516400721002	0.245298558423277	9.87921433097256
Solyc03g093690.3.1	3	0.0066187139599446	22.6818181818182	3.02105028885559	0.183925271211367	12.7650302543529
Solyc03g093790.3.1	7	0.0183012000431567	22.6818181818182	7.46332804016233	1.40861889358477	6.49236212046873
Solyc03g093830.3.1	5	0.00484292051066986	22.1777777777778	4.94095985874852	0.474183734925874	11.8453015499659
Solyc03g094090.3.1	22	0.00243695100428053	25.1069182389937	21.5232673827568	0.257441233187827	9.28791410408868
Solyc03g095220.3.1	16	0.019696775789925	22.6818181818182	16.3825066159224	0.286183137036757	11.9449515319613
Solyc03g095260.3.1	22	0.00461262060463948	24.1939393939394	21.666600749826	0.298625124567215	9.83984644304775
Solyc03g095450.3.1	8	0.000886172892872502	24.95	7.68496269852306	0.702690855122122	7.12002280944734
Solyc03g095510.3.1	6	0.00210310032729007	22.6818181818182	6.34186869758512	0.568691916480776	7.26827963655013
Solyc03g095610.4.1	22	0.000779644213253806	24.3414634146341	21.8445177017511	0.998368842856387	8.94214018039531
Solyc03g095690.3.1	9	0.036382765510573	25.5897435897436	9.17286199871902	0.265149185959223	6.9609389334137
Solyc03g095810.3.1	20	0.000843775873817219	25.4267515923567	19.699731609431	0.988885219875165	7.86725888399098
Solyc03g095840.3.1	21	0.00366910946226507	24.0481927710843	20.8265841811076	0.31295892715179	10.807251684281
Solyc03g095980.3.1	22	0.0462730681393256	25.2658227848101	22.4934316839547	0.405601681260155	4.95061596964483
Solyc03g096290.3.1	2	0.000971858807251721	23.0751445086705	2.4816450652033	1.76770334199203	11.7127405918265
Solyc03g096390.3.1	21	0.0175550310879439	24.95	20.7153897920255	0.290069745908653	8.90880185521763
Solyc03g096610.3.1	11	0.00429406592798778	24.0481927710843	11.0140420417514	0.536281393480077	6.25428711740229
Solyc03g096790.3.1	0	0.00444839524394909	24.3414634146341	0.154147583626969	0.253528122410414	8.29838586859291
Solyc03g096800.4.1	9	0.00223463429818472	24.1939393939394	9.4460324828639	0.820461553621478	11.4977522393688
Solyc03g096820.4.1	9	0.0060278936879889	23.6213017751479	9.47015851828088	0.880557764557285	9.66555279852786
Solyc03g096830.4.1	9	0.000955612766668273	24.4907975460123	8.52446577026274	1.29065696560553	8.00857561037127
Solyc03g096840.5.1	11	0.00027047289628473	24.0481927710843	10.7050886621855	1.11974259302193	11.0759552418235
Solyc03g096890.3.1	7	0.0175153703169043	25.1069182389937	7.32780543994247	0.80680967236497	7.92656324779566
Solyc03g096900.5.1	1	0.000797905044531433	23.7619047619048	0.83660224123712	0.94650922015446	11.0121612850978
Solyc03g096910.3.1	23	0.0105153165705461	23.2093023255814	23.1978633250179	0.176981825946795	7.38625983622967
Solyc03g096950.4.1	19	0.03426678381679	24.4907975460123	18.9674972357913	0.066368268834827	9.9994008996659
Solyc03g096980.1.1	6	0.0230171891322046	22.1777777777778	5.56200746852112	0.31103954659678	8.94416586254258
Solyc03g096990.4.1	9	0.00134806551298974	24.0481927710843	9.29668313872797	1.29607463360766	10.0029710244055
Solyc03g097000.3.1	13	0.00497625916893762	22.4269662921348	13.3126481914613	0.329997398770865	8.58691299049923
Solyc03g097030.3.1	21	0.00393792274872831	23.9041916167665	21.4382065112869	0.71011562138964	9.28482452843248
Solyc03g097050.3.1	16	0.0194555157682489	23.2093023255814	15.8563155441846	0.338460338133979	9.45485023967532
Solyc03g097110.4.1	10	0.0111082029307252	24.1939393939394	9.78886150518697	0.360861617738477	8.13655791209907
Solyc03g097140.3.1	9	0.00129863605811967	23.7619047619048	9.34540821068261	0.571004409501062	8.11870360746845
Solyc03g097170.3.1	22	0.00234051427203517	22.4269662921348	22.1580627578691	1.24659221777325	9.68733417449676
Solyc03g097230.1.1	20	0.00332663069064801	22.6818181818182	20.0591584517747	1.09689407130574	6.56510976030028
Solyc03g097240.3.1	8	0.00196791543721985	24.0481927710843	8.32701293013053	0.405380866729687	6.69782769521664
Solyc03g097270.3.1	18	0.0298324705098161	23.3450292397661	17.6942287592325	0.239168551440616	9.68867552788252
Solyc03g097290.4.1	21	0.00268802682368117	24.3414634146341	20.5393945926064	0.385799133281305	12.9964385297347
Solyc03g097300.4.1	23	0.0139513061367963	23.0751445086705	22.9499150815678	0.212630246926772	8.75407474085207
Solyc03g097360.3.1	23	0.0140838292981465	24	23.4079801953502	0.242420728724783	11.2492840631148
Solyc03g097400.1.1	8	0.0363294769948731	24.1939393939394	8.04922690850345	0.232542769011561	6.09309939704495
Solyc03g097520.3.1	10	0.0261695031960873	23.2093023255814	10.4916392985636	0.111052079308869	8.92402235121413
Solyc03g097610.4.1	16	0.00803939511033767	24	16.1952174200525	0.507668409283262	10.9834889256116
Solyc03g097630.3.1	20	0.00186984201832977	25.5897435897436	19.908196115388	0.329416982488087	8.66571792442482
Solyc03g097670.4.1	9	0.00158889954234301	24.95	8.86165849365498	0.973636144364778	7.4740850824969
Solyc03g097690.3.1	8	0.00309543095059543	24.1939393939394	7.98961924314737	1.13130070591016	7.88180276765747
Solyc03g097710.4.1	20	0.000748680309532663	24.3414634146341	20.4409663909362	0.805397409661812	10.695618117977
Solyc03g097760.2.1	10	0.0053073801009606	22.4269662921348	9.82021204763496	0.560738374874497	5.44817381797041
Solyc03g097800.5.1	22	0.00211504356991054	25.1069182389937	22.3201663044963	0.328864448729699	11.61711273559
Solyc03g097830.3.1	11	0.000779153846003038	24.95	10.5755679988979	0.702083880320567	7.0653838244636
Solyc03g097850.1.1	10	0.00196791543721985	25.5897435897436	10.2587990890255	0.857477302535707	6.2942557528123
Solyc03g097990.3.1	7	0.00764889434671009	23.0751445086705	7.13356443242791	0.634339530720373	7.15229921614876
Solyc03g098060.3.1	17	0.0134325952089516	24	17.2151835720124	0.566019564305857	8.53717024730287
Solyc03g098120.3.1	12	0.00327895328364467	24.1939393939394	12.208069683929	0.675850004748872	7.39419132036393
Solyc03g098150.3.1	23	0.0376078437653021	25.2658227848101	23.2946440624328	0.217348323126818	10.9510431060845
Solyc03g098240.3.1	13	0.00335334637932482	23.4823529411765	13.0317627519694	1.05948613346175	8.07341888006813
Solyc03g098250.4.1	6	0.00973646405107006	25.1069182389937	6.46405674753905	0.815316492927297	7.25744197469256
Solyc03g098280.4.1	22	0.00320297832391247	25.7548387096774	22.3292434654529	0.262377395048278	11.2693888276439
Solyc03g098430.4.1	13	0.0176100945219893	22.6818181818182	12.6028153582078	0.453262933877452	5.02248512779624
Solyc03g098460.3.1	3	0.000643376863544863	22.8114285714286	2.68483804549696	1.13792444164569	9.05029117947493
Solyc03g098480.1.1	11	0.00196044082677428	22.3016759776536	10.6636382116792	0.671481093214149	4.88899692573618
Solyc03g098600.3.1	8	0.00484751971260675	25.7548387096774	7.76026744020465	0.615984093245405	9.82514905156391
Solyc03g098610.3.1	10	0.0135324159295152	22.0552486187845	10.3131769838789	0.176083747302409	9.99331984746489
Solyc03g098630.4.1	20	0.00106376474559245	24.95	19.8785187090046	0.759127138176873	9.50219197393577
Solyc03g110910.5.1	19	0.00385813007287819	24.1939393939394	19.2032522935351	0.360455679638522	9.23306780954053
Solyc03g110940.3.1	3	0.00147672630479539	22.8114285714286	3.07515812186603	1.31285583578846	10.3506192515481
Solyc03g110990.1.1	10	0.00023604089562283	23.3450292397661	10.3839855349265	1.13018910404497	6.37305874829871
Solyc03g111130.1.1	6	0.0077632560208042	22.4269662921348	5.86783754807909	0.977597833048608	5.94762857510528
Solyc03g111140.3.1	6	0.00359347195330322	23.3450292397661	5.61846915350333	0.836803933332582	6.70178288442517
Solyc03g111150.5.1	5	0.00330802669384633	23.9041916167665	4.61854298073134	1.39421067837503	10.6231016714234
Solyc03g111170.3.1	7	0.0132702067708393	23.6213017751479	7.23739051216706	0.381281684866665	8.50396945343071
Solyc03g111210.4.1	13	0.00223463429818472	23.9041916167665	12.608765791132	0.937108874212866	7.16094957579963
Solyc03g111260.3.1	11	0.000475828353851958	24.0481927710843	11.4684379714421	1.79367841222658	10.3046683973069
Solyc03g111310.3.1	9	0.00150000090890924	24.1939393939394	9.30614092644168	1.34943984450101	7.82733845712782
Solyc03g111330.5.1	13	0.0149347726860848	23.7619047619048	12.7963438379561	0.239877014072241	7.87571652480912
Solyc03g111350.4.1	8	0.0183283238152835	22.4269662921348	8.19410767993059	0.438111675366762	6.29312766388593
Solyc03g111360.3.1	15	0.0241261141266639	24	14.5647166924447	0.715341545831475	7.49114575961127
Solyc03g111550.4.1	23	0.00132452288228652	24.1939393939394	23.413617508557	0.900812705770711	9.41678395552862
Solyc03g111580.3.1	7	0.0356521048720347	23.2093023255814	7.37620797246978	0.118064354749352	9.12773869055885
Solyc03g111630.4.1	8	0.00191308611136497	24.3414634146341	8.13345440071942	0.333265919052711	7.52666500816418
Solyc03g111650.4.1	16	0.0185767594027891	24	16.055710436017	0.275867917685804	9.4816793723292
Solyc03g111670.3.1	21	0.0138078915068428	24.0481927710843	20.7755308313694	0.261642256925021	11.1097037302942
Solyc03g111680.3.1	22	0.00165382512037279	25.2658227848101	22.4698472172446	0.43852709411864	8.13657753131026
Solyc03g111690.4.1	21	0.0013163719053605	24.7950310559006	21.0661997773051	1.72240584301718	10.2109387650742
Solyc03g111700.3.1	21	0.000280774897688991	24.641975308642	20.8904046224419	0.777318999988465	12.2626236364307
Solyc03g111760.3.1	22	0.00262265144711991	23.2093023255814	21.8303840421965	0.604167090962392	5.12565073262937
Solyc03g111770.3.1	21	0.00105112099840968	24.3414634146341	21.1260178625016	1.09621634089752	9.991346331288
Solyc03g111850.3.1	15	0.0175590843500659	23.3450292397661	14.7625203585895	0.296266337381833	11.5139126502426
Solyc03g111970.4.1	2	0.00616050878260916	22.4269662921348	2.11690624869328	0.796085858280112	7.52126155243327
Solyc03g111997.1.1	21	0.00413616840728519	24.3414634146341	20.7877751362155	1.58192697788846	8.19968610071086
Solyc03g112050.4.1	1	0.0175367098966107	23.3450292397661	0.638087100167111	0.228046102855801	11.5718753309826
Solyc03g112060.3.1	15	0.0281620346756183	24	14.5435346268588	0.294073996188192	11.1482825006822
Solyc03g112140.4.1	23	0.0351912749325657	23.9041916167665	23.4217473799719	0.23812414956118	8.24588127298106
Solyc03g112150.1.1	22	0.00098150317730644	24.641975308642	22.1801699940199	0.339707876398611	13.697697695792
Solyc03g112160.3.1	15	0.00818240613856101	24	15.0494962045533	0.612330709401917	9.39189596320373
Solyc03g112210.1.1	10	0.00147542594410307	23.4823529411765	9.97296453714321	0.975480072406928	6.84801057375079
Solyc03g112230.4.1	11	0.00208496781890008	24.3414634146341	11.2889941100325	0.601632981143912	10.9418632567278
Solyc03g112250.1.1	1	0.0025988237734883	23.0751445086705	1.30351125638576	0.670147876301647	4.9058447749736
Solyc03g112330.3.1	19	0.00272032676245246	23.2093023255814	19.3509679046448	0.524630873648886	8.48197851153711
Solyc03g112380.1.1	22	0.00132828958663973	23.4823529411765	22.0976037893275	0.59098751334353	6.91492468058583
Solyc03g112420.3.1	12	0.0212689477998626	24.95	11.5812507657966	0.485738149737066	6.03373030602818
Solyc03g112580.3.1	8	0.00331409041495376	24.641975308642	8.08623794854046	1.43428451786305	9.18129309058919
Solyc03g112650.3.1	10	0.00360019639026698	23.6213017751479	10.0220274154397	0.655355624401021	7.31157080073248
Solyc03g112850.3.1	20	0.0151476078895162	23.4823529411765	20.3193404258361	0.224955606463487	12.0904445509123
Solyc03g112950.4.1	9	0.00262265144711991	24.95	9.08394772928523	0.188175719844457	9.55572320781596
Solyc03g113010.3.1	18	0.00509237297447059	22.5536723163842	17.6992538429095	0.383097489715542	9.65963083966134
Solyc03g113090.3.1	10	0.00388971930059561	25.5897435897436	9.5810081632091	0.650917455392563	7.12517346579929
Solyc03g113100.3.1	22	0.0407619380685975	22.5536723163842	22.1614387714568	0.306177861419375	10.4434377407404
Solyc03g113240.3.1	1	0.00171697842275223	24	1.02534844251881	0.659436178813951	12.6496710836159
Solyc03g113250.4.1	23	0.000527162682678418	23.6213017751479	23.351994286733	0.636146460284024	8.60531879025644
Solyc03g113280.3.1	22	0.0089428531064275	25.4267515923567	21.7909266408891	0.432621069172309	11.8426600762469
Solyc03g113340.3.1	21	0.000776416184527734	24.1939393939394	21.0145978547745	0.75856332187636	8.30154668191969
Solyc03g113350.3.1	2	0.0167716449554192	22.6818181818182	2.47004355653811	0.271054655993613	9.19946410666391
Solyc03g113420.4.1	8	0.00217771721905048	24.4907975460123	7.84348107437972	1.12341648356681	8.05363638559673
Solyc03g113490.3.1	23	0.00400036811587469	25.4267515923567	23.2962874720834	0.191210870527637	9.69968811985757
Solyc03g113520.3.1	23	0.00124898193937743	24.0481927710843	23.0285626754597	0.769361673962855	6.95706466766131
Solyc03g113620.3.1	23	0.0123696437534193	24.641975308642	23.0613059765454	0.261419177961839	10.4763433683528
Solyc03g113630.3.1	15	0.00789805368363512	22.9425287356322	14.7351953539286	0.733570719334675	10.6734002521639
Solyc03g113760.3.1	7	0.00544289003390351	25.2658227848101	6.8965673421017	0.792654377779876	6.71299417117913
Solyc03g113800.3.1	8	0.0120791563383576	22.9425287356322	8.2122323007217	0.518052122369488	12.6529799320724
Solyc03g113860.2.1	13	0.00490149396569758	25.4267515923567	12.8604523669338	0.666783043890968	6.96582586720419
Solyc03g113880.5.1	21	0.000269588021406477	24.641975308642	20.9775812645515	0.463763871571376	8.50484451762641
Solyc03g113990.4.1	1	0.000274701861309269	23.3450292397661	0.625847728300374	1.21206547846609	9.61003930083732
Solyc03g114020.3.1	23	0.00116136074059324	24	22.8813120350694	0.408733633935972	8.25585310604627
Solyc03g114030.3.1	19	0.00542909697921689	25.2658227848101	18.8148138435116	0.696410207887323	11.3446954183867
Solyc03g114070.3.1	12	0.0159803320076168	22.8114285714286	12.177464551496	0.476873377662341	10.6851191547038
Solyc03g114090.1.1	21	0.0143950325197629	25.1069182389937	21.3974945675452	0.535752976412232	5.71229967879229
Solyc03g114100.1.1	16	0.00777176382414288	24.0481927710843	16.2808672193158	1.64067764014354	9.50664048332217
Solyc03g114130.1.1	12	0.00269942789158308	23.9041916167665	12.0595142345388	1.78390631992299	7.44806488817518
Solyc03g114150.3.1	12	0.00413171364089109	23.6213017751479	11.7864749396793	0.638601555887362	11.7931973611607
Solyc03g114170.3.1	9	0.000748680309532663	25.5897435897436	9.14516999357234	0.384729184174632	10.3843974958359
Solyc03g114175.1.1	21	0.00246540575112547	22.0552486187845	21.0068936026406	0.458429914308877	5.35818667049407
Solyc03g114210.3.1	17	0.0272110470587059	24	17.2902902143116	0.301882766453372	9.28454834406005
Solyc03g114250.4.1	17	0.0402446113511633	24	17.2172552290637	0.364763852504683	10.9597862052766
Solyc03g114280.3.1	15	0.0058146206987679	23.2093023255814	14.7172944577156	0.390952303408715	8.40992278352391
Solyc03g114340.3.1	3	0.00106376474559245	22.3016759776536	2.7860260335334	0.548033028204264	12.9426487777421
Solyc03g114350.1.1	5	0.00772970191552214	22.6818181818182	4.88288607475008	0.73882021745459	6.66649311447948
Solyc03g114400.3.1	4	0.00406348601571898	22.8114285714286	4.45300311063111	0.261086279308587	7.24193628846831
Solyc03g114500.4.1	23	0.000564309995078763	24.1939393939394	22.9816772206333	0.367101086310533	6.47082365889922
Solyc03g114580.4.1	8	0.00105872948673036	24.1939393939394	8.04352505421443	1.88461714884251	7.85132427712133
Solyc03g114660.1.1	17	0.0422313833196779	24	17.0032693207598	0.313895011522938	8.95544796126705
Solyc03g114670.4.1	11	0.00186485764256956	24.3414634146341	10.5607583075357	0.385598231311595	7.25839328117184
Solyc03g114720.3.1	20	0.000633277881940644	24.0481927710843	19.6641078435268	0.945708902006045	9.46943851951623
Solyc03g114730.3.1	1	0.00403437626115002	22.9425287356322	1.01039034402181	0.540547285117639	10.3448685339854
Solyc03g114740.5.1	9	0.0251741248002004	23.7619047619048	9.46903502690601	0.379903953771497	6.77487740539134
Solyc03g114760.3.1	9	0.00439899486347082	25.1069182389937	9.16380395140866	0.207367113070392	8.391451544239
Solyc03g114790.3.1	15	0.0294982516640956	23.9041916167665	14.9954331502432	0.269141829851076	8.39047267126654
Solyc03g114800.1.1	11	0.0432615701620901	24.3414634146341	11.460634881301	0.497641171296118	7.06942979805305
Solyc03g114850.4.1	8	0.021876971542326	24.4907975460123	7.60045706424435	0.39860621000157	6.24702339485885
Solyc03g114940.3.1	8	0.0489358688258814	25.2658227848101	8.21853222520007	0.440147958196993	7.60141230315872
Solyc03g114970.3.1	11	0.000685308147715176	24.0481927710843	10.7719724181408	1.22155429424606	9.8884778083354
Solyc03g115100.4.1	16	0.00586741907827108	23.2093023255814	16.4514089743086	0.442001443994747	9.37253101045771
Solyc03g115220.5.1	5	0.00814515198498537	24.95	5.25989088081312	0.791246742108183	7.53052572376509
Solyc03g115500.3.1	7	0.00476298926166593	24.7950310559006	6.99680357262318	0.348875609194896	8.66193934979613
Solyc03g115530.5.1	11	0.00403980201669245	24.641975308642	11.0895352144382	0.321431345450743	8.31052316624852
Solyc03g115540.2.1	1	0.00406348601571898	24.3414634146341	0.888482862167759	1.78801886859609	7.74833301291937
Solyc03g115560.3.1	2	0.0289792723114533	24.641975308642	1.80908956814213	0.280344696902265	7.11682288294352
Solyc03g115590.4.1	7	0.0485854753899185	24.641975308642	7.45264017584392	0.39551663931937	9.05493872347185
Solyc03g115630.3.1	19	0.00711010045161054	25.1069182389937	18.5221527359791	0.237214383527197	11.482851265964
Solyc03g115640.3.1	12	0.00265144315073379	22.9425287356322	12.076510098289	1.15065857287135	9.84969994198968
Solyc03g115665.1.1	23	0.0278279129593477	23.9041916167665	22.8213243208447	0.340199885839245	7.27673818454949
Solyc03g115680.4.1	21	0.00901144637217736	24.0481927710843	20.8801818805691	0.480189550502939	10.524678504003
Solyc03g115720.3.1	20	0.00478770595610748	23.4823529411765	20.1970025030902	0.97622779123839	9.89657260063844
Solyc03g115790.1.1	10	0.00489272491154413	25.4267515923567	9.59438819236071	0.69196043713695	5.34019117210729
Solyc03g115810.3.1	11	0.00339996180807602	25.5897435897436	11.1846818850072	0.154373076226979	9.64675203661667
Solyc03g115815.1.1	7	0.0110553189303939	22.5536723163842	6.72700263193668	0.458587971952082	7.45913979603872
Solyc03g116060.5.1	19	0.00236280068162594	23.7619047619048	19.0599923574693	1.0201014259572	8.63125911824979
Solyc03g116100.3.1	23	0.0103117190971841	23.6213017751479	23.2173967194413	0.469993252953212	7.41248061207779
Solyc03g116150.4.1	5	0.016365941478688	23.4823529411765	5.15971669348722	0.425479180481894	7.9664581617606
Solyc03g116160.1.1	6	0.00962097059908656	23.2093023255814	6.03743250570105	0.794654106517074	9.19194673042635
Solyc03g116270.3.1	0	0.000491595358072498	24.641975308642	24.2923501114489	1.25492611897971	6.12583926154541
Solyc03g116320.3.1	22	1.09675112185403e-05	24.641975308642	21.5508642055075	1.25957274562128	8.47708592555725
Solyc03g116330.3.1	15	0.00512618865124692	23.0751445086705	14.6250266035887	0.248205552881656	8.90507403166232
Solyc03g116340.3.1	21	0.000357353984844494	24.641975308642	21.3739333645775	0.725506919444814	8.90540062115988
Solyc03g116480.1.1	10	0.0168173950299959	25.5897435897436	10.0176377103912	0.69778084776837	7.25630309772541
Solyc03g116540.1.1	11	0.00370305601566034	25.4267515923567	11.369133583774	0.631560410999115	5.50265189882238
Solyc03g116570.3.1	5	0.00218728109005958	22.6818181818182	4.80016268797529	0.557916118434091	9.45879491342262
Solyc03g116590.3.1	0	0.00213906528345386	24.1939393939394	0.108043368108002	0.614124871050526	7.58366064094099
Solyc03g116750.3.1	20	0.00318415361955952	24	19.9946258132077	0.531981706270295	10.6734918494403
Solyc03g116870.3.1	19	0.00465586011311429	25.7548387096774	19.0323128180139	0.362725187223413	12.8671429039049
Solyc03g116910.3.1	2	0.00143759201218958	23.4823529411765	1.82323334195496	0.979115187781178	7.70298274450598
Solyc03g117010.5.1	14	0.0109492255616786	22.9425287356322	13.6769557604804	0.217728197120492	8.51563370097374
Solyc03g117020.4.1	9	0.0035614242268285	22.3016759776536	8.80189549481882	0.351286460526349	9.2222471120922
Solyc03g117210.5.1	17	0.0189344325650036	23.3450292397661	17.3812318319506	0.629713531229554	6.90047571794782
Solyc03g117280.4.1	20	0.00530957195793673	22.6818181818182	19.9569236286686	0.26397055378859	9.90837696782441
Solyc03g117300.4.1	8	0.00531166450012524	24.0481927710843	8.01462915003021	0.715945021877913	7.97268251651419
Solyc03g117310.1.1	18	0.00590317224632881	25.5897435897436	18.3563287078169	0.491772062770102	8.33603546113562
Solyc03g117320.4.1	22	0.00275408145078688	23.2093023255814	21.6361999236129	0.307448194780529	9.7020106209291
Solyc03g117350.1.1	8	0.00520701461209816	22.8114285714286	7.77605319520936	0.382277519742028	7.14292349379445
Solyc03g117360.4.1	3	0.0102174031307185	24	2.6744495844455	0.601383516171947	11.2738625539839
Solyc03g117430.3.1	14	0.00571769897229997	23.7619047619048	13.9468527100983	0.675679285572322	11.7875243980153
Solyc03g117440.3.1	23	1.2769340771851e-05	23.6213017751479	22.8761793480388	0.31773684838803	8.80219739614933
Solyc03g117470.3.1	6	0.0244438440416322	25.5897435897436	6.18176601732839	0.204946026569688	8.44715799800221
Solyc03g117490.5.1	15	0.00680198989454236	22.4269662921348	15.1129268445156	0.430020212595011	8.95027976443995
Solyc03g117540.4.1	18	0.0141921371338003	22.9425287356322	18.2153985390312	0.431912616596071	9.91580604443703
Solyc03g117560.3.1	11	0.00726947309806099	24.0481927710843	10.5093133670177	0.592702287175344	8.17367361197985
Solyc03g117570.3.1	11	0.00286678692315154	24.95	10.9839373972617	0.441644721826762	6.03869543511179
Solyc03g117600.3.1	23	0.000166679752326489	24.1939393939394	23.1459825919526	1.29182214830128	9.27710628135087
Solyc03g117660.4.1	19	0.00663694472424614	25.1069182389937	18.8789431011363	0.703902823369522	6.64352521280336
Solyc03g117750.3.1	10	0.00155230955168133	22.4269662921348	10.1708585212174	0.364457887835754	7.38008494322545
Solyc03g117850.5.1	22	0.00106376474559245	24.7950310559006	22.3800194582003	0.316838418200752	12.1002305195724
Solyc03g117870.3.1	22	0.000335576284575509	24.3414634146341	22.2201726236081	1.44312329327918	11.0976876917555
Solyc03g117900.3.1	20	0.0118393524513044	25.4267515923567	19.6689393777868	0.257020960074751	7.76294879626368
Solyc03g117950.3.1	3	0.00663694472424614	22.1777777777778	3.36034156841601	0.453113344585922	11.0842330327803
Solyc03g117980.3.1	10	0.00113346238542481	23.7619047619048	9.57601596507776	0.989779973992821	10.4755248954274
Solyc03g118010.4.1	8	0.0195892200271689	22.4269662921348	8.41443860479496	0.228219875892608	10.2837878839123
Solyc03g118020.3.1	10	0.00562676163531733	24.1939393939394	9.83949821708278	0.55313626099244	11.4225704641601
Solyc03g118030.3.1	10	0.0137049866918294	25.4267515923567	10.3245259781995	0.243059045305384	8.19204051560388
Solyc03g118040.3.1	8	0.00174674504350727	24.3414634146341	7.72491469640158	0.89627859321369	11.8480286899728
Solyc03g118080.4.1	13	0.00495230147291812	24.1939393939394	12.942859159234	0.769660238356077	5.58812286248449
Solyc03g118120.3.1	16	0.00643816086553444	23.3450292397661	15.8614597956129	0.816742544986371	10.1721713443559
Solyc03g118130.3.1	20	0.000605448747974703	25.1069182389937	19.8887098876624	0.918061153118148	12.7592024706231
Solyc03g118150.3.1	10	0.00112156035122841	24.3414634146341	10.0453313553141	0.740223450163444	9.49286474536428
Solyc03g118170.3.1	11	0.000812003818393099	24.0481927710843	11.1170322142632	1.93804755814462	10.992770130176
Solyc03g118200.4.1	20	0.000545626263158119	24.0481927710843	20.0751190629629	0.685199707987411	9.25669350555548
Solyc03g118280.1.1	9	0.00422411851615746	24.3414634146341	8.57064410084042	0.441066760207596	8.31155726825833
Solyc03g118290.3.1	21	0.00500877565259285	25.1069182389937	21.1109454502257	0.356266499394403	12.5009958057396
Solyc03g118300.1.1	20	0.00181411003860148	25.2658227848101	20.0484727944452	0.357612559440156	8.73532859480334
Solyc03g118330.3.1	0	0.0189196775969424	24.1939393939394	0.239058169004354	0.375209275955033	5.11080723820537
Solyc03g118350.4.1	14	0.031494673988325	22.9425287356322	13.9222236264093	0.322817180729613	8.66896580116062
Solyc03g118390.3.1	21	0.0151209635784481	24	20.6328071510807	0.16933578587687	9.64817742442988
Solyc03g118410.3.1	19	0.00409639044211911	25.5897435897436	19.3427582476714	0.351583732579933	13.3469122403861
Solyc03g118430.3.1	5	0.00352709326807135	22.3016759776536	4.67557485293531	0.512959294279159	13.5352793794548
Solyc03g118500.3.1	15	0.0271089211751736	24	14.5543958602499	0.258306388087238	8.73348160647783
Solyc03g118550.3.1	8	0.00485630346608978	25.1069182389937	7.86936258011235	0.356556299003044	9.52647264295126
Solyc03g118630.3.1	9	0.007244463800689	23.0751445086705	8.85455019798786	0.457793555812609	7.14398666662536
Solyc03g118640.3.1	9	0.00517691514508772	24.3414634146341	9.4530364700079	0.713662171490587	11.2598394355018
Solyc03g118650.3.1	11	0.000515707500930751	23.3450292397661	11.3722544667378	0.427506705740899	8.93944274972942
Solyc03g118670.3.1	4	0.00196044082677428	22.8114285714286	3.80401633541608	0.344562847917796	9.99851133860837
Solyc03g118680.3.1	17	0.0312625862009281	22.9425287356322	17.2414049093787	0.391648989620538	9.77046366537052
Solyc03g118710.3.1	4	0.00194059351730544	22.8114285714286	3.56914069808923	0.834395617890066	7.24554482605377
Solyc03g118740.3.1	0	0.0332931435262294	25.9220779220779	24.0062062211168	0.364971892992307	7.4449552499051
Solyc03g118750.4.1	11	0.00196638382147735	23.6213017751479	10.503216341748	0.646305938317899	9.38033771800627
Solyc03g118790.3.1	12	0.00159088399082273	24.0481927710843	11.8534264473125	0.776051254306044	5.75393850106517
Solyc03g118830.3.1	23	0.00184223551252968	24.4907975460123	22.767375104717	0.700475294939503	9.86358495840053
Solyc03g118840.3.1	22	4.43807307304312e-05	24.3414634146341	22.1411661412455	0.891653408725054	10.6804264400663
Solyc03g118890.5.1	16	0.0180563033583945	23.0751445086705	16.1799269366476	0.195718838063462	9.55592762587849
Solyc03g118970.3.1	22	0.00375935058255091	23.7619047619048	21.6393419624537	0.618061599096057	9.35690438956987
Solyc03g119010.4.1	9	0.00179816774684711	24.4907975460123	9.01344175341687	0.521586298997811	9.19871297149426
Solyc03g119060.3.1	10	0.0326232623780823	23.6213017751479	9.96348744896859	0.547019755368723	9.7342361812957
Solyc03g119080.4.1	9	0.00292182781355654	23.7619047619048	9.13267241733044	1.39880876185158	10.9588624424021
Solyc03g119140.4.1	23	0.000422062091881554	23.3450292397661	22.9909743257585	0.732208525957331	10.4149877365403
Solyc03g119150.5.1	14	0.00453301257556555	23.0751445086705	14.2986918479163	0.716765256438207	12.4397615486808
Solyc03g119250.5.1	9	0.00106580041600053	24.3414634146341	8.72752513829749	0.995020570273185	6.0268235250159
Solyc03g119280.3.1	22	0.0208857245068183	25.5897435897436	22.3099126983186	0.177238224484387	11.468590868841
Solyc03g119300.4.1	23	0.0319631990340334	22.9425287356322	22.5605710853781	0.427829351096764	9.15146129645346
Solyc03g119320.1.1	12	0.0061969456932627	24	12.0154970794893	0.668899923482388	5.36043190668123
Solyc03g119330.3.1	0	0.0202543269112549	23.7619047619048	0.298002617633396	0.141806536225404	9.43208045818344
Solyc03g119340.3.1	1	0.00169607319808001	22.8114285714286	1.45170952795785	0.703724694710667	6.31550488591085
Solyc03g119440.3.1	22	0.000286709547667897	24.4907975460123	22.1959934833004	0.464867403605107	9.39705680494101
Solyc03g119450.3.1	14	0.00424508162101439	22.9425287356322	14.104354022929	0.477453825825362	12.4673265105061
Solyc03g119460.4.1	23	0.0015976487087569	24	22.984572111509	0.316292872031529	9.69135783469575
Solyc03g119540.3.1	1	0.00155950636912577	24	1.02426001244804	1.1721267837244	11.0474264819139
Solyc03g119610.1.1	11	0.0282441125492792	22.0552486187845	11.1397540662562	0.620111029247672	8.58663556919317
Solyc03g119640.5.1	0	0.00366260674647099	23.3450292397661	0.178353442754894	1.04009570504599	8.33800855024668
Solyc03g119690.3.1	22	0.00237724592166442	25.7548387096774	22.3555381260505	0.381888891959048	10.9365883831866
Solyc03g119700.3.1	22	0.000469723483421924	25.1069182389937	21.8289509278559	0.729629470967636	11.2365257814698
Solyc03g119710.5.1	21	0.00627127379933706	25.2658227848101	21.2160268401939	0.226484384896033	9.33707817668298
Solyc03g119760.3.1	6	0.00998478430107921	24	5.71426571166441	0.832417462019833	9.48996336021415
Solyc03g119870.3.1	20	0.0174363400327594	24.0481927710843	20.0138098462717	0.19776788075556	8.31142642096453
Solyc03g119920.1.1	8	0.00140060878065591	24.0481927710843	8.48074317392645	0.57632574672668	7.92627354641036
Solyc03g119930.1.1	8	0.00262003983560276	22.1777777777778	8.38122166341054	1.26773133220723	8.0873988821875
Solyc03g119950.1.1	11	0.000894965099996024	23.6213017751479	11.3358660192995	1.16134281921233	7.24615418999165
Solyc03g119960.3.1	18	0.00806587261571698	22.9425287356322	18.4446880516672	0.696472576558622	8.76519756363753
Solyc03g119970.3.1	12	0.000661049488732447	24	12.0201683678717	0.792505741701266	10.8720291977528
Solyc03g120010.4.1	19	0.000497811617366294	25.7548387096774	19.3267120603327	0.291779688583286	11.4622355523683
Solyc03g120150.3.1	2	0.0030412746106863	22.5536723163842	1.65935453866967	0.290439202936534	8.53651958358264
Solyc03g120230.3.1	15	0.00682760312173551	24	15.071317381009	0.500113125411724	11.2377945576911
Solyc03g120450.4.1	16	0.00438846584057147	22.3016759776536	16.1348437649617	0.436886399837046	10.7496992990777
Solyc03g120460.5.1	11	0.000977226523827935	24	11.4265766663694	0.59539817707201	7.45866089160286
Solyc03g120470.4.1	4	0.0320482343751289	24	3.63825663170611	0.497572598049901	13.3749907295355
Solyc03g120480.3.1	9	0.0197261909719526	23.0751445086705	9.02329305926754	0.240446681868403	8.04862409681563
Solyc03g120490.3.1	8	0.00584947752227066	25.1069182389937	8.05518430578026	0.571305521821231	7.46285724127751
Solyc03g120510.1.1	15	0.00154256128351277	22.5536723163842	14.7561774622809	0.482410046883889	8.90247375514897
Solyc03g120610.3.1	13	0.00109631959840515	24.1939393939394	12.6476324280313	0.73418260412705	7.11414730804152
Solyc03g120630.5.1	19	0.0242578792530533	23.0751445086705	18.7005278628179	0.175594361678124	13.4729070246157
Solyc03g120670.3.1	16	0.0113254984206193	24.3414634146341	16.1075168760332	0.194796648199043	11.1373228844633
Solyc03g120710.2.1	5	0.0269231747447777	22.6818181818182	4.92423972857856	0.416459317566961	9.93133001687104
Solyc03g120720.3.1	9	0.0028619748600648	24.641975308642	8.54877472652118	0.2764040320445	9.01206304115995
Solyc03g120750.3.1	23	0.0015292673819634	25.2658227848101	22.749386264837	0.314737800912796	9.97132554656853
Solyc03g120790.1.1	13	0.0197751038654635	23.3450292397661	12.6297303962453	0.448684496205957	9.69372157439004
Solyc03g120810.4.1	20	0.00352717709332872	22.9425287356322	20.197460582259	0.378666398169622	10.6666634376996
Solyc03g120840.3.1	10	0.00313907403405894	24.0481927710843	9.60943902915187	0.524361737780281	5.68645228636217
Solyc03g120920.1.1	2	0.00186418081793865	22.9425287356322	2.25494475509467	1.98303811844267	5.71968791937418
Solyc03g120980.4.1	22	0.000768936760008779	24.1939393939394	22.3034955168373	1.07212066560663	8.59237958416834
Solyc03g121020.3.1	1	0.0118370743669102	22.8114285714286	0.981616709286582	0.234641442935395	9.35838216637417
Solyc03g121030.2.1	11	0.000864803877071195	24.95	10.6735797585542	0.580727233296342	7.65226281321229
Solyc03g121050.3.1	7	0.027922277774888	22.0552486187845	6.75607763455627	0.27930605015356	9.30416143044204
Solyc03g121070.3.1	12	0.0016297907239171	24.0481927710843	11.9049602393019	1.3838073224908	10.4319113101928
Solyc03g121090.4.1	21	0.00185348794886869	23.7619047619048	21.4754805818647	1.8084932882134	9.50729817703984
Solyc03g121170.3.1	5	0.0179626690062562	24.3414634146341	5.15782850768581	0.363493248373874	7.97617651190228
Solyc03g121180.4.1	7	0.00128244055918929	23.2093023255814	7.49480571394995	0.680802740700799	13.2182281781992
Solyc03g121240.1.1	23	8.07615026813373e-05	23.7619047619048	22.8266480694379	2.10230626430083	7.50969743181319
Solyc03g121250.3.1	21	0.000566469395500258	25.4267515923567	21.0442523652953	0.649533797340906	7.50737570957264
Solyc03g121360.1.1	9	0.00487262557967776	24	8.65701315514611	0.318121291209403	8.9955446357515
Solyc03g121370.3.1	12	0.00105675778415428	24.1939393939394	11.8059542462421	0.583805853009859	7.96334282326943
Solyc03g121380.3.1	22	0.00400576788355608	24.1939393939394	21.5351518648377	0.414051673027294	9.63875141054845
Solyc03g121400.1.1	21	0.00023915722420552	24.7950310559006	20.9351096064922	1.00567575427521	8.52681994101578
Solyc03g121420.4.1	9	0.0244510720119894	22.9425287356322	8.76558630319012	0.918370214312618	9.09476859804575
Solyc03g121440.4.1	7	0.0478942427748769	24.3414634146341	7.46357783933828	0.45275192115857	9.51459769846875
Solyc03g121460.1.1	8	0.0285494006208313	24	7.84013169731259	0.386963660776407	8.58090296343511
Solyc03g121500.3.1	20	0.0368798725822425	24.95	20.0846635385947	0.204213451520247	8.58787329204233
Solyc03g121530.3.1	19	0.00541349763772947	22.5536723163842	18.5977227088049	0.485804294760474	10.399656275687
Solyc03g121560.3.1	16	0.00353708164299202	23.0751445086705	16.360511058191	0.524750814154652	8.23828866214741
Solyc03g121600.4.1	1	0.00161104920778745	24.1939393939394	0.592313548211621	0.738235656808159	10.4184194260143
Solyc03g121620.1.1	22	5.96771700155559e-05	23.6213017751479	22.4426896331526	0.907164441642342	8.07649351169411
Solyc03g121630.3.1	8	0.0462922189871967	22.1777777777778	8.41487577441274	0.279466890883674	7.32471273160693
Solyc03g121640.3.1	14	0.0152875774195606	24	14.3846419831902	0.49701767164307	8.98055616557256
Solyc03g121670.4.1	12	0.0120061409036345	23.9041916167665	11.5433848816692	0.263656460340476	9.20595530332521
Solyc03g121730.3.1	2	0.000336166129466061	23.0751445086705	1.66074217796668	1.02094584722263	10.1728370116705
Solyc03g121790.2.1	13	0.0101630359009826	23.3450292397661	12.8196909261594	0.57513335073612	5.05203997330118
Solyc03g121850.3.1	10	0.026093598539078	25.9220779220779	9.89942138774992	0.446184376056158	6.09240579419865
Solyc03g121860.1.1	0	0.00434299718914038	23.3450292397661	0.0264501483502878	0.329662964010716	8.83104841244293
Solyc03g121890.1.1	8	0.0392984320118832	24.7950310559006	8.3323613041634	0.700218553943703	7.2856172884741
Solyc03g121910.1.1	0	0.00124898193937743	23.9041916167665	23.8972367299734	0.482016524385398	12.7868463126346
Solyc03g121960.3.1	3	0.00102472594516471	22.5536723163842	3.06177471767226	0.887084821584048	11.3004832757726
Solyc03g121970.1.1	0	0.0347357041364056	24.3414634146341	24.0127162976286	0.352059832435882	7.90550251897078
Solyc03g121980.3.1	21	0.000375595868512294	24.95	20.867065736223	0.353744028111415	10.5235240404828
Solyc03g122040.4.1	8	0.00394384816823681	23.0751445086705	7.66420633131192	0.349307984544081	9.70222402545101
Solyc03g122270.4.1	8	0.0030589373082716	24	7.91019322793469	0.911858644230805	10.3904793063616
Solyc03g122300.3.1	23	0.0192234145092937	24	22.7909023865261	0.578541659304021	8.67624588334254
Solyc03g122310.4.1	18	0.0449248749691666	24.0481927710843	18.0235032169406	0.260150398958344	10.5232774224726
Solyc03g122340.3.1	9	0.00345259849523291	23.4823529411765	8.64210156895689	1.06875422343131	8.30131200586195
Solyc03g123370.3.1	0	0.00498212483133146	23.4823529411765	0.386087950926878	0.670177311817285	10.8168685192375
Solyc03g123440.3.1	8	0.0155624912454223	24.7950310559006	7.92074556188801	0.245261999125753	8.69821739801468
Solyc03g123500.4.1	22	0.000860098429234467	24.1939393939394	22.4229027317318	0.609360860858467	10.024078635214
Solyc03g123520.3.1	21	8.78103762502046e-05	24.1939393939394	21.3116864260001	0.547026534321222	10.9024552695048
Solyc03g123560.3.1	7	0.00972287917661922	22.8114285714286	6.80568985227067	0.68413918356725	10.0323370526547
Solyc03g123620.4.1	8	0.000126193589416799	24.1939393939394	8.42250557961827	1.7437433481497	9.42754559593645
Solyc03g123630.4.1	12	0.00444204298632111	23.7619047619048	12.176002495844	1.81954152361929	10.4602403227413
Solyc03g123640.3.1	13	0.00561572275941303	23.0751445086705	13.2969940057732	0.297857487838452	9.98711261801577
Solyc03g123740.4.1	23	0.00140060878065591	23.9041916167665	23.1128524883531	0.535875731326233	10.3444803090583
Solyc03g123760.3.1	15	0.0297420477156467	24	14.8999986564318	0.229882799844769	12.2992457799929
Solyc03g123830.5.1	7	0.0201454791067894	22.8114285714286	7.21948913475494	0.30805625565556	10.7928126614663
Solyc03g123860.4.1	5	0.00430847589276654	25.2658227848101	5.01317391861144	0.501505681144737	6.70675073807239
Solyc03g123870.3.1	23	0.00201637280507515	24.7950310559006	22.6551216672138	0.131372506037119	10.2178960083947
Solyc03g123910.3.1	19	0.00339419095938224	25.5897435897436	19.2234813902531	0.373030393006353	10.1463195159042
Solyc03g123990.3.1	10	8.71262190747746e-05	24.1939393939394	9.65363030358601	1.21432145338099	7.46536042746487
Solyc03g124040.3.1	19	0.00911193128692506	24	19.2024951932219	0.194117944751479	10.1962706152188
Solyc03g160270.1.1	8	0.000806308410389694	25.2658227848101	8.40779267820749	0.51107379867116	5.39281455642552
Solyc03g160280.1.1	21	0.00105872948673036	25.9220779220779	20.8999499762416	0.173083759654965	8.06615382564827
Solyc03g160470.1.1	11	0.017000303050058	23.0751445086705	10.6932474988419	0.655970576531617	6.06200108333449
Solyc04g005030.4.1	15	0.0107411822943002	24	14.6341024363427	0.419681645610995	9.48265046880298
Solyc04g005040.1.1	9	0.00294216284980607	24.1939393939394	8.82102032078182	0.799385462886616	5.75163337328908
Solyc04g005120.3.1	18	0.00215227096447887	25.4267515923567	17.9211809962836	0.630940307205138	9.75640174786761
Solyc04g005250.4.1	20	0.00290294089474649	24.641975308642	20.2968310549774	0.484423363228715	6.32815155824508
Solyc04g005290.3.1	20	0.000898572989893426	24.4907975460123	20.2047667308561	0.72295386671888	7.43046374281771
Solyc04g005480.1.1	21	0.00255521070084635	23.7619047619048	20.808726761185	0.511086831198731	7.61268537713043
Solyc04g005490.3.1	15	0.0056392722528841	22.6818181818182	15.4803846864384	0.220727377936	9.19516769915713
Solyc04g005500.3.1	22	0.000672005861541464	24.3414634146341	22.1031571670014	0.677811052412205	8.83249766739267
Solyc04g005510.3.1	20	0.00429327954778653	22.9425287356322	19.5259972420481	0.224435457838	9.15903298702283
Solyc04g005520.3.1	11	0.00515977723079699	25.4267515923567	10.5716227564674	0.239889501753868	8.90012497751509
Solyc04g005570.5.1	10	0.0101802026278646	24.0481927710843	9.92142331531704	0.461603760183668	6.40514836277117
Solyc04g005660.4.1	20	0.010039326126147	25.1069182389937	20.3962226347517	0.980418872620628	8.30282031653125
[truncated: 3,742 more rows]
